# Supplementary material for: ECG-FM: an open electrocardiogram foundation model
Source: JAMIA Open. 2025 Oct 16;8(5):ooaf122. doi: 10.1093/jamiaopen/ooaf122 (PMC12530324; doi:10.1093/jamiaopen/ooaf122)
Supplement: ooaf122_Supplementary_Data [file ooaf122_supplementary_data.zip]

Archive with 4 entries (4 files):
- llncs.cls
- main.tex
- refs.bib
- Supplementary.pdf
