# Supplementary material for: ECG-FM: an open electrocardiogram foundation model
Source: JAMIA Open. 2025 Oct 16;8(5):ooaf122. doi: 10.1093/jamiaopen/ooaf122 (PMC12530324; doi:10.1093/jamiaopen/ooaf122)
Supplement: ooaf122_Supplementary_Data [file ooaf122_supplementary_data.zip › main.tex]

\documentclass[runningheads]{llncs}

% Change footnote style so that it appears different from supercite
\usepackage{footmisc}
\renewcommand{\thefootnote}{\fnsymbol{footnote}}

\usepackage{geometry}
\usepackage{float}
\usepackage{amsmath}

\usepackage{xcolor}

% Toggle: show/hide revision coloring
\newif\ifshowrevisions

\showrevisionsfalse        % <- To hide revisions (default)
% \showrevisionstrue       % <- To show revisions

% Revision macro: use this everywhere for changes
\newcommand{\rev}[1]{\ifshowrevisions \textcolor{red!85!black}{#1}\else #1\fi}


% Adjust page margins
\geometry{
  left=2.5cm,   % Left margin
  right=2.5cm,  % Right margin
  top=2.5cm,    % Top margin
  bottom=2.5cm, % Bottom margin
}

\usepackage[
    backend=biber,
    style=numeric-comp, % Compress citations, e.g., [10, 11, 12] -> [10-12]
    sorting=none,
    maxcitenames=2,
    mincitenames=1,
    autocite=superscript
]{biblatex}
\newcommand{\authorcite}[1]{\citeauthor{#1}\,\supercite{#1}}

\addbibresource{refs.bib} % Add your bibliography file

\DefineBibliographyStrings{english}{%
    andothers = {et al\adddot}
}

\usepackage{bm}
\usepackage{verbatim} % For comment environment
\usepackage{hyperref} % For links

\usepackage[T1]{fontenc}
% T1 fonts will be used to generate the final print and online PDFs,
% so please use T1 fonts in your manuscript whenever possible.
% Other font encondings may result in incorrect characters.
%
\usepackage{graphicx}
% Used for displaying a sample figure. If possible, figure files should
% be included in EPS format.
%
% If you use the hyperref package, please uncomment the following two lines
% to display URLs in blue roman font according to Springer's eBook style:
\usepackage{color}
\renewcommand\UrlFont{\color{blue}\rmfamily}
%
\begin{document}

\title{ECG-FM: An Open Electrocardiogram Foundation Model}
\titlerunning{ECG-FM: An Open Electrocardiogram Foundation Model}
\author{
    Kaden McKeen\inst{1,2,3,4,5} \and
    Sameer Masood\inst{1,8} \and
    Augustin Toma\inst{4,6} \and
    Barry Rubin\inst{1,2,3} \and
    Bo Wang\inst{1,2,3,4,5,6,7}
}
\authorrunning{McKeen et al.}

% Kaden McKeen\orcidID{0000-0003-4748-747X}
% Sameer Masood\orcidID{0000-0001-8120-8150}
% Augustin Toma\orcidID{0000-0001-6630-9260}
% Barry Rubin\orcidID{0000-0002-5397-957X}
% Bo Wang\orcidID{0000-0002-9620-3413}

\institute{
Toronto General Hospital Research Institute, University Health Network, Toronto, Canada \and
Peter Munk Cardiac Centre, University Health Network, Toronto, Canada \and
UHN AI Hub, University Health Network, Toronto, Canada \and
Vector Institute for Artificial Intelligence, Toronto, Canada \and
Department of Laboratory Medicine and Pathobiology, University of Toronto, Toronto, Canada \and
Department of Medical Biophysics, University of Toronto, Toronto, Canada \and
Department of Computer Science, University of Toronto, Toronto, Canada \and
Department of Medicine, University of Toronto, Toronto, Canada
}

\maketitle


\begin{center}
\textbf{Corresponding author:}\\
Kaden McKeen, HBSc\\
Laboratory Medicine and Pathobiology, University of Toronto \\
140 McCaul St., Toronto, ON, M5T 1W2, Canada\\
Email: kaden.mckeen@mail.utoronto.ca \quad Telephone: +1 (705) 205-1008
\end{center}

\vspace{0.5em}
\noindent\textbf{Degrees:}
Kaden McKeen, HBSc; Sameer Masood, MPH; Augustin Toma, MD; Barry Rubin, MD CM; Bo Wang, PhD.

\vspace{0.5em}
\noindent\textbf{Keywords:} Foundation model; Electrocardiography; Self-supervised learning; Deep learning; Time series analysis.

\vspace{0.5em}
\noindent\textbf{Word count:} 3361


\begin{abstract} \phantom \\

\textbf{Objectives:}
To develop ECG-FM, an open-weight foundation model for electrocardiogram (ECG) analysis, rigorously evaluate its performance on clinically salient tasks, and openly release it alongside a public benchmark.

\textbf{Materials and Methods:}
In a study using 1.5 million 12-lead ECGs, we present ECG-FM, a transformer-based foundation model pretrained with hybrid self-supervision that combines masked reconstruction and contrastive learning with ECG-specific augmentation. Downstream, we evaluate multi-label ECG interpretation and prediction of reduced left ventricular ejection fraction (LVEF), introducing an openly available benchmark on the MIMIC-IV-ECG dataset. We assess ECG-FM's capabilities through data scaling experiments, latent-space structure analysis, and attention-based saliency.

\textbf{Results:}
Finetuned ECG-FM models outperform task-specific baselines in the small-to-medium-scale data regime, exhibit strong label efficiency and cross-dataset generalizability, and achieve high AUROC on salient labels, including atrial fibrillation (0.996) and LVEF \(\leq 40\%\) (0.929). The pretrained encoder showcases competitive linear probing performance, with functionally discriminative embeddings.

\textbf{Discussion:}
Findings indicate that ECG-FM is generalizable, label-efficient, and discriminative for screening, risk stratification, and monitoring. Its representations capture low-level morphology and higher-order cardiac semantics, and the pretrained encoder serves as a robust feature-set generator. This work mitigates reliance on large labeled datasets, reduces compute and data requirements, and lowers barriers to reproducibility and cross-study comparison.

\textbf{Conclusion:}
ECG-FM is an open, rigorously validated ECG foundation model intended to accelerate transparent, comparable research in the ECG analysis subfield. It is designed for rapid integration and evaluation, especially for delivering practical gains in low-label settings. We release our code, model weights, tutorials, and benchmark at \url{https://github.com/bowang-lab/ECG-FM/}.

\end{abstract}

\newpage

\section*{Lay Summary}

An electrocardiogram (ECG) is a quick, low-cost recording of the heart's electrical activity. Artificial intelligence (AI) can help interpret ECGs, but most tools rely on large expert-labeled datasets. Foundation models address this by first learning ECG structure from many unlabeled recordings through pretraining, then adapting to new tasks while needing fewer labels. We present ECG-FM, a foundation model for ECG analysis, and evaluate it on practical tasks: interpreting common ECG findings and predicting reduced left ventricular ejection fraction, a measure of how well the heart pumps blood. ECG-FM requires little labeled data and its capabilities \rev{transfer well to UHN-ECG, an institutional cohort held out from pretraining}. To support comparability and usage, we release ECG-FM alongside a public benchmarking task so others can evaluate, adapt, and improve upon our work. For patients and communities, this may enable faster, more consistent ECG interpretation for screening, risk stratification, and monitoring. For clinicians and researchers, it lowers the time and cost to build, test, integrate, and improve ECG tools, especially in resource-constrained settings.

\section{Introduction}
% AI solutions / Foundation models
AI-based ECG analysis methods have outperformed traditional computerized interpretation,\supercite{RN930, RN910, cielowlyregarded} even matching or exceeding human performance.\supercite{RN943, RN911, ecg-smart} Recent technological advancements and growing large, publicly available datasets have seen conventional task-specific models replaced by foundation models due to their high performance and reduced reliance on costly labeled data. \\

% Related work
Through self-supervised learning (SSL), foundation models are pretrained to encode ECG structure and semantics, then finetuned on downstream tasks with fewer labeled examples. SSL techniques fall into generative or contrastive categories, each with distinct strengths and limitations. Generative methods reconstruct signals from masked inputs,\supercite{ecgbert, heartbeit, st-mem} capturing local structural patterns but potentially underrepresenting high-level cardiac semantics.\supercite{liu2023improving} Contrastive approaches learn discriminative representations from augmented ECG samples,\supercite{clocs, eldele2021time, wang2023adversarial} but risk faulty alignment, wherein augmentations degrade physiologically significant patterns.\supercite{faultyalignment, st-mem} Hybrid SSL techniques combine both approaches\supercite{song2024hybrid, wcr} to capture low-level patterns while preserving semantic information, though augmentation-based strategies remain vulnerable to faulty alignment. \\

\authorcite{wcr} proposed a hybrid approach that circumvents faulty alignment and is based on well-established SSL objectives. They adopted the transformer-based model and generative masking objective from wav2vec 2.0,\supercite{wav2vec2} as well as the Contrastive Multi-Segment Coding (CMSC) objective, originally introduced in Contrastive Learning of Cardiac Signals (CLOCS).\supercite{clocs} CMSC treats temporally adjacent ECG segments as positive pairs, exploiting the relative stability of cardiac function over short intervals and eliminating the need for augmentation altogether. \authorcite{wcr} also introduced Random Lead Masking (RLM), an ECG-specific augmentation wherein leads are stochastically masked, and demonstrated that by exposing the model to diverse lead combinations during pretraining, their model can be finetuned using arbitrary reduced lead sets of the standard 12-lead ECG.\supercite{wcr} This leads to a flexible model which prioritizes both low-level patterns and high-level semantic information, while also addressing common drawbacks associated with SSL approaches. \\

% A need for open ECG foundation models
Progress in the ECG analysis field is slowed by unshared weights which hinder reproducibility and comparability. Even when code is released, training modern SSL approaches is often cost-prohibitive. While patient privacy can preclude model release, the availability of large public ECG datasets now makes competitive open-weight pretraining feasible, shifting the barrier from data access to responsible model development and evaluation. \\

In this study, we present ECG-FM, a transformer-based ECG foundation model pretrained on 1.4 million ECG segments using a hybrid self-supervised objective. ECG-FM is validated on multi-label interpretation and reduced LVEF prediction tasks, demonstrating strong performance, label-efficiency, and generalization. To lower entry costs and enable comparison, we release the weights, code, tutorials, and a public benchmark.

\section{Method}

\subsection{Data}
We collected 1.5 million standard 12-lead ECGs from the UHN-ECG, PhysioNet 2021,\supercite{PhysioNet2021paper,physionet2021,physionet} and MIMIC-IV-ECG \supercite{mimicIVpaper, physionet} datasets. Specifically, we include six datasets in PhysioNet 2021: CPSC, CPSC-Extra, PTB-XL, Georgia, Ningbo, and Chapman. The PTB and St Petersburg INCART datasets are excluded due to having few long samples with inconsistent sampling rates. The MIMIC-IV-ECG v1.0 database contains many 10 s ECGs collected from the Beth Israel Deaconess Medical Center. PhysioNet 2021 and MIMIC-IV-ECG are two public data sources used for our pretraining dataset, while \rev{UHN-ECG is external to pretraining; we evaluate solely on UHN for downstream tasks, providing evidence of cross-dataset generalization to an institutional cohort.}

\subsubsection{UHN-ECG}
UHN-ECG is a newly assembled private, institutional dataset containing 622k ECG recordings from 211k patients who were seen in the emergency department and/or admitted to hospital between January 2010 and December 2018. This 9-year dataset was collected at Toronto General Hospital and Toronto Western Hospital, two acute care hospitals with emergency departments, cardiology wards, and coronary care units. These exist as part of the University Health Network (UHN), a network of academic hospitals located in Toronto, Canada. All recordings are 10 s, where 88.8\% have an original sampling frequency of 500 Hz and the remaining have 250 Hz. Every ECG has a cardiologist over-read and there are several associated clinical reports and auxiliary data modalities which make for excellent label availability. We report split- and task-specific age and sex in respective Supplementary Table~\ref*{tab:age} and Supplementary Table~\ref*{tab:sex}. Though 12.8\% of ECGs were labeled with poor data quality, we noticed interpretation may be attempted regardless, therefore we opted to retain these samples and produce a model more tolerant of real-world artifacts.

\subsubsection{ECG preprocessing}
We extracted raw waveforms and tabularized ECG metadata, including sample rates, sample size, and patient demographic information wherever available. We resampled the waveforms at 500 Hz using linear interpolation, performed z-score normalization, and segmented the signals into non-overlapping 5 s segments to produce the model inputs.

\begin{figure}
    \centering
    \includegraphics[scale=0.55]{figs/cohort.pdf}
    \caption{\textbf{Cohort and sample selection.} This flow diagram shows the data sources and ECG exclusion criteria, as well as the dataset partitioning. The pretraining cohort combines samples from public datasets PhysioNet2021 and MIMIC-IV-ECG. Downstream task cohorts utilize MIMIC-IV-ECG and UHN-ECG datasets, where the reduced LVEF task undergoes filtering according to task-specific label availability.}
    \label{fig:cohort}
\end{figure}

\subsection{Cohort curation}
We removed ECGs with null values or constant-valued leads. To maintain representative distributions and avoid selection bias, no additional exclusions were applied. Each dataset was stratified into 80\%/10\%/10\% splits for training, validation, and testing. UHN-ECG was stratified by patient and temporally to prevent overlap across splits, avoiding label leakage and enabling prospective-like evaluation (see Supplementary Figure~\ref*{fig:temporal-split}). MIMIC-IV-ECG was split by patient only due to imprecise acquisition dates. PhysioNet 2021 was randomly split, with evaluative sets unused. UHN-ECG was excluded from pretraining to respect patient privacy and evaluate cross-dataset generalizability.

\subsection{Model architecture}
ECG-FM has 90.9 million parameters and uses the wav2vec 2.0 architecture,\supercite{wav2vec2} consisting of a multi-layer CNN feature extractor and BERT-like transformer encoder. The feature extractor embeds raw signal portions into latent representations $\mathbf{z}_t$, which feed a transformer encoder to create contextualized representations $\mathbf{c}_t$. \\

The feature encoder contains 4 blocks, each with a convolutional layer (256 channels, stride 2, kernel length 2), layer normalization, and a GELU activation. Relative positional embeddings are added to the latent representations. The transformer encoder follows BERT-Base, having 12 layers, 768 embedding dimensions, 12 attention heads, and 3,072 feed-forward dimensions.

\subsection{Pretraining method}
We build upon the work of \authorcite{wcr}, adopting their pretraining method and engaging in open-source collaboration\footnote{\url{https://github.com/Jwoo5/fairseq-signals/}}. This hybrid self-supervised approach combines wav2vec 2.0's continuous signal masking,\supercite{wav2vec2} CLOCS's contrastive CMSC objective,\supercite{clocs} and RLM augmentation.\supercite{wcr} Previously termed W2V+CMSC+RLM, we refer to this method as WCR.

\subsubsection{wav2vec 2.0}
Inspired by masked language modeling, wav2vec 2.0 masks spans of CNN latent representations $\mathbf{z}_t$. Each token has 6.5\% probability of being a starting index; if selected, we mask 10 subsequent tokens, resulting in approximately 49\% masked tokens. We quantize $\mathbf{z}_t$ to $\mathbf{q}_t$ using two trainable codebooks of 320 codes to remove artifacts that may otherwise trivialize the task.\supercite{wav2vec2} A contrastive loss maximizes cosine similarity between quantized target $\mathbf{q}_t$ and corresponding contextualized representation $\mathbf{c}_t$, while minimizing similarity with distractors $\mathbf{\tilde{q}} \sim \mathbf{Q}_t$ sampled from all masked token targets $\mathbf{Q}_t$.

\subsubsection{CMSC} CMSC applies contrastive learning between global representations, treating temporally adjacent ECG segments as positive pairs.\supercite{clocs} This augmentation-free strategy avoids faulty alignment while encouraging consistent representations between consecutive segments, promoting temporal invariance and capturing functionally relevant information over superficial differences.

\subsubsection{RLM} Random Lead Masking masks each lead with probability $p = 0.5$, enhancing robustness through diverse lead combinations during pretraining.\supercite{wcr} Though not explored in this work, RLM enables finetuning on arbitrary lead subsets, making ECG-FM applicable in contexts where only reduced 12-lead sets are available. \\

\begin{figure}
    \centering
    \includegraphics[scale=0.65]{figs/architecture.pdf}
    \caption{\textbf{Framework illustration.} Raw waveforms are inputted and individual leads are randomly masked. A convolutional feature encoder generates latent representations that feed into a transformer encoder, producing local representations that are then average-pooled to create global representations. Latent representations are randomly masked in spans as $m$, and are quantized to $q$. We then apply a local contrastive loss attracting each $q$ to its corresponding local representation, using a subset of other $q$ as the negative samples, or distractors. A batch of four ECG inputs, making up two positive pairs of temporally-adjacent ECG segments, are shown to visualize the CMSC global contrastive loss acting on the global representations across samples. Positive and negative contrastive learning pair relationships are depicted using blue and red arrows, respectively.}
    \label{fig:architecture}
\end{figure}

\subsection{Downstream tasks}
To demonstrate that ECG-FM is useful for a variety of downstream applications, we selected several classification tasks for our evaluation. For each task, we report split-specific outcome prevalence in Supplementary Table ~\ref*{tab:prevalence} and show receiver operating characteristic (ROC) curves and the precision-recall curves (PRC) for each label in our \textit{Full}, \textit{Random Init.}, and \textit{Linear} experiment suites, reporting the label names in the legend.

\subsubsection{UHN-ECG interpretation}
As primary readers, cardiologists demonstrate greater interpretation accuracy and less interobserver variability compared to physicians with less specialized training \supercite{RN938,cnnlvef35}. In the UHN-ECG dataset, each ECG is accompanied by a cardiologist's interpretation, provided as an over-read of an automated analysis. We extracted binary labels from these free-text expert interpretations using a knowledge graph and text-parsing system. Further details can be found in Supplementary Section~\ref*{sec:interpretation-parsing}.

\subsubsection{MIMIC-IV-ECG machine reads}
MIMIC-IV-ECG utilizes machine measurements to automatically generate ECG reports. For this task, we generate our labels from these reports using the same text-parsing system as with the UHN-ECG interpretation task, adjusting the patterns to accommodate dataset-specific terminology. We focused on all the same labels as in the UHN-ECG interpretation task, given they were available. Our conversion of free-text interpretations into binary labels culminates in an accessible benchmark task.

\subsubsection{UHN-ECG reduced LVEF}
Heart failure is a major contributor of morbidity and mortality worldwide, with approximately 50\% of cases being heart failure with reduced ejection fraction (HFrEF).\supercite{lvef-Murphy2020} The heightened risk of mortality associated with HFrEF, even in asymptomatic cases, underscores the significance of early detection for timely intervention.\supercite{lvef-yao,lvef-yao-eagle} We predict low, or reduced, LVEF as a step towards early screening for left ventricular systolic dysfunction and HFrEF. Using regex to extract LVEF percentages from echocardiography reports, we generated labels at various common LVEF thresholds: \( \leq 50\%\), \( \leq 40\%\), \( \leq 35\%\), and \( \leq 30\%\). We paired each ECG with its closest associated echocardiography report which indicates an LVEF percentage, taking only those ECG samples with a valid report within $\pm$7 days of acquisition.

\subsection{Experiments}
The ECG-FM model was pretrained on 1,405,625 samples using three A100 80GB GPUs applying distributed data parallelism. The 1026 batch size was composed of 171 positive pairs, each consisting of two segments, distributed across the three GPUs. A fixed learning rate schedule was used, where it was initially set at $1 \times 10^{-4}$ for the first 5 epochs, reduced to $8 \times 10^{-5}$ from epoch 6 to 200, and further decreased to $5 \times 10^{-5}$ for epochs 201 to 240. Training concluded after 240 epochs, totaling a computational wall time of 9.51 days. \rev{We do not perform ablation studies on WCR, as these have been performed previously by \authorcite{wcr}.} \\

We ran several suites of ECG-FM multi-label classification experiments for each downstream task. Loss balancing was applied using weights inversely proportional to the outcome prevalence. We initialized our \textit{Full} models with the pretrained weights and performed full finetuning, wherein all model weights are updated, using a learning rate of $1\times10^{-6}$. For \textit{Random Init.}, we randomly initialized the models and then performed full finetuning with a learning rate of $1\times10^{-5}$. To maintain a fair comparison, the weight initialization and learning rates were the only experimental differences between the \textit{Full} and \textit{Random Init.} experiments. In the \textit{Linear} experiment, we performed linear probing with learning rate $1\times10^{-5}$. For this frozen evaluation, pretrained model embeddings are extracted and fed as inputs to a single linear layer to generate predictions. \\

We also employed two competitive, task-specific baseline models: The \textit{Nejedly} baseline is a ResNet with multi-head attention which follows the configuration seen in \authorcite{Nejedly2022}; the \textit{SE-WRN} baseline implementation is similar to that of \authorcite{SE-WRN}. Each is trained with a learning rate of $1\times10^{-4}$. \\

Data scaling experiments were performed by taking a percentage subset of ECGs in the training set while maintaining the same evaluative sets. We ran experiments on 50\%, 10\%, and 1\% of the training set ECGs for the interpretation tasks, as well as 50\% and 10\% for the reduced LVEF task. \\

All downstream tasks ran on a single A100 80GB GPU using a batch size of 256. Experiments used the Adam optimizer \supercite{kingma2017adam} with $\beta_1=0.9$, $\beta_2=0.98$. Checkpoints were selected according to which had the best AUPRC on the validation set. Thresholds were computed to achieve target recall values on the validation set. Aside from the aggregated results shown in Supplementary Table~\ref*{tab:aggregation}, all evaluative metrics are computed by randomly sampling a single segment per ECG. \\

\rev{We mitigate class imbalance by applying a per-label positive-class reweighting scheme during finetuning using a standard $\text{pos\_weight}_k \;=\; \frac{N_{\text{neg},k}}{N_{\text{pos},k}}$ per label $k$, as computed from the training split sample counts. We report Area Under the Precision-Recall-Gain curve (AUPRG) \supercite{flach2015precision} to support prevalence-robust evaluation (see Supplementary Section~\ref*{sec:prevalence-robust}).}

\section{Results}

\begin{figure}
    \centering
    \includegraphics[scale=0.5]{figs/auprc_scaling_combined.pdf}
    \caption{\textbf{Data scaling results.} Label-averaged AUPRC across experiment suites and training dataset sizes for all tasks.}
    \label{fig:scaling}
\end{figure}

\subsection{Data scaling}

\subsubsection{Pretraining benefits}
The \textit{Linear} results demonstrate that our pretrained model embeddings encode rich, task-relevant information. The \textit{Random Init.} performance is relatively poor with few training samples, confirming that ECG-FM's pretraining is responsible for its superior data efficiency. At the smallest training set sizes, \textit{Linear} outperforms the baselines and performs comparably to \textit{Full} in the MIMIC-IV-ECG machine reads and UHN-ECG reduced LVEF tasks; however, its performance plateaus because it lacks the representational capacity necessary to exploit additional downstream data. Though task-dependent, this indicates that the benefits of WCR pretraining are quite significant in smaller data regimes and transfer well to unseen task-specific datasets.

\subsubsection{Downstream performance}
Across all tasks, \textit{Full} outperforms the baselines given approximately 100,000 training samples. However, for the UHN-ECG interpretation and MIMIC-IV-ECG machine reads tasks, the \textit{Full} and baseline model performances trend to a similar plateau. ECG-FM tends to outperform strong task-specific models on downstream tasks, especially in the small-to-medium-scale data regime; however, it may not provide significant value downstream given sufficiently large task-specific datasets.

\begin{figure}
    \centering
    \includegraphics[scale=0.58]{figs/embs.pdf}
    \caption{\textbf{Pretrained latent space UMAP.} A UMAP visualization of pretrained ECG-FM global representations from ECGs in the UHN-ECG dataset. An additive color scheme employs select labels from the UHN-ECG interpretation task to enable a latent space analysis, wherein some prioritization was performed to prevent label overlap from reducing readability.}
    \label{fig:embs}
\end{figure}

\subsection{Latent space analysis} \label{sec:latent_space_analysis}
The UMAP visualization of the UHN-ECG dataset in Figure~\ref*{fig:embs} highlights ECG-FM's ability to encode relationships in rhythm, heart rate, and pathology for an unseen dataset. This latent space depicts our pretrained model—which has never been trained on any labels—making the label overlay strictly evaluative. Additional label-specific UMAP views are provided in Supplementary Figure~\ref*{fig:embs_all_labels}. \\

A distinct \textit{Normal sinus rhythm} cluster sits within a broader \textit{Sinus rhythm} region, with \textit{Bradycardia} and \textit{Tachycardia} samples forming its extremities and encoding heart rate along the vertical axis. Non-sinus tachycardias like \textit{Atrial fibrillation} and \textit{Atrial flutter} occupy a separate upper region, while conduction defects, such as the bundle branch blocks, cluster more centrally. This spatial arrangement, along with the close proximity of related tachycardias, suggests ECG-FM captures functional similarity. A pacemaker-positive evaluative subset revealed no performance drop for other labels despite the strong clustering of Electronic pacemaker samples, indicating a robust encoding of diverse relationships beyond those visually evident in Figure~\ref*{fig:embs}. Overall, these observations highlight ECG-FM's capacity to produce physiologically meaningful and functionally discriminative representations.

\subsection{Downstream tasks}
\subsubsection{UHN-ECG interpretation}
As evidenced in Supplementary Table~\ref*{tab:ecg_interpretation}, we achieve strong performance across numerous labels using a cohort representative of real in-hospital populations. Our results demonstrate that ECG-FM is resilient even to low-quality recordings, with a considerable 12.4\% of the test set labeled with \textit{Poor data quality}. \rev{Per-label AUPRG (see Supplementary Section~\ref*{sec:prevalence-robust}) is generally quite high across labels and confirms reliable performance even for extremely rare labels.} We report ROC and PRC curves in Supplementary Figure~\ref*{fig:curves_uhn_interpretation}. \\

\subsubsection{MIMIC-IV-ECG machine reads}
\rev{To evaluate the quality of this task for benchmarking, we compare Supplementary Table~\ref*{tab:mimic_iv_ecg_machine_reads} and Supplementary Table~\ref*{tab:auprg} with labels shared with the UHN-ECG interpretation task. While AUPRC is often lower on this task than their UHN-ECG equivalent, re-expressing performance with AUPRG narrows cross-dataset differences and yields several labels with comparable performances. Residual discrepancies concentrate in labels whose annotation likely benefits from cardiologist adjudication, consistent with differences in label sourcing. This indicates that the machine read labels rely on patterns consistently recognizable by ECG-FM, supporting this task as a practical benchmark, while highlighting performance discrepancies that are plausibly attributable to label quality rather than model limitations. We report ROC and PRC curves in Supplementary Figure~\ref*{fig:curves_mimic_iv_ecg_machine_reads}.}

\subsubsection{UHN-ECG reduced LVEF}
Supplementary Table~\ref*{tab:uhn_lvef} presents performances across all experiment suites, where our \textit{Full} experiment outperforms both baselines across all data scales and labels. It is unclear whether the performance gap between the baselines and \textit{Full} would similarly close, as with the other tasks, given greater task-specific data availability. We see an upwards trend in the \textit{Full} experiment performance which suggests that WCR pretraining would continue to provide benefit given a larger dataset. We report ROC and PRC curves in Supplementary Figure~\ref*{fig:curves_uhn_lvef}.

\begin{figure}
    \centering
    \includegraphics[scale=0.44]{figs/saliency.png}
    \caption{\textbf{Saliency maps.} Distinct 5 s ECG segments colored using corresponding self-attention weight activations derived from pretrained, full-finetuned ECG-FM models. Red represents a higher relative activation. (a) UHN-ECG interpretation model activations for an ECG labeled with ventricular pacing (lead II); (b) UHN-ECG interpretation model activations for an ECG labeled with LBBB (lead V1); (c) UHN-ECG reduced LVEF model activations for an ECG labeled with LVEF$\leq$30\% (lead V3).}
    \label{fig:saliency}
\end{figure}

\subsection{Saliency maps}
We generated attention-based saliency maps by extracting attention weights from the final transformer encoder self-attention layer, averaging across attention heads, and projecting these into the input space. The visualizations in Figure~\ref*{fig:saliency} serve as a heuristic for relative input importance. Our models consistently attend to relevant regions across cardiac cycles. For instance, in predicting \textit{Ventricular pacing}, attention focuses on pacing spikes—a hallmark of paced rhythms—indicating sensitivity to focal, clinically relevant patterns. This preferential attention suggests effective use of local contextual information for prediction.

\section{Discussion}
% Task performance
We demonstrate strong performance of ECG-FM on clinically relevant tasks. The UHN-ECG interpretation experiment marks a step toward full, expert-level 12-lead interpretation, while the reduced LVEF task highlights ECG-FM's potential to inform rapid development of medical management plans. Evaluated in a simulated prospective setting that reflects representative in-hospital populations and tracing quality, these UHN-ECG tasks provide strong evidence for ECG-FM's cross-dataset generalizability. \\

% AUPRG
\rev{Standard metrics can be misleading under class imbalance: Metrics like accuracy are dominated by the majority class and AUPRC shifts with outcome prevalence. The depressed AUPRC observed for rare outcomes partly reflects low positive rates rather than poor discrimination, as per-label AUPRG remains high in our prevalence-robust evaluation and better reflects model utility (Supplementary Section~\ref*{sec:prevalence-robust}).\supercite{flach2015precision} Further, this analysis indicates that performance primarily tracks ECG signature specificity and label ontology, offering a promising explanation for the lower relative performances of more composite labels \textit{Myocardial infarction} and \textit{Poor data quality}.} \\

% Data scaling insights
Our data scaling experiments demonstrate rapid adaptability to downstream tasks and reduced reliance on labeled data. ECG-FM consistently outperforms conventional task-specific methods in the small-to-medium-scale data regime, underscoring the benefit of WCR pretraining. The linear probing experiments confirm that the pretrained embeddings encode task-relevant information, suggesting that ECG-FM can act as a robust, competitive feature-set generator for diverse clinical applications. \\

% Other insights
Our results suggest that ECG-FM commands local and global contextual information effectively. In our saliency maps, it displays relevant, preferential attention to the same regions across the cardiac cycle. Our latent space analysis exhibits pretrained embeddings which are functionally discriminative and indicative of ECG-FM's ability to capture underlying cardiac function. Such explorations form a basis to demystify internal model workings and improve model interpretability. \\

CMSC's positive pair strategy requires two consecutive segments, necessitating ECG-FM accept 5 s ECG inputs rather than the full 10 s available in the MIMIC-IV-ECG and UHN-ECG datasets. Our labels are not segment-specific, creating an input-to-label mismatch in the case of focal patterns which are more present in one segment than its neighbor. We perform a segment-aware evaluation in Supplementary Section~\ref*{sec:aggregation} which significantly improves performance on select labels, showcasing that these effects are mitigable. \rev{As discussed in Supplementary Section~\ref*{sec:prevalence-robust}, one limitation is the label-space rigidity that results from predicting a fixed set of binary labels. We partially mitigate this with a curated knowledge graph that captures and aggregates condition subtypes (see Supplementary Section~\ref*{sec:interpretation-parsing}), however, any captured nuance in clinician interpretation is then collapsed into composite labels which conflate heterogeneous phenotypes. Text-based methodology or hierarchical labeling may better capture such granularity in future work.} Other promising avenues for extending this work include integration of ECG-FM into text-conditioned frameworks and multimodal foundation models as an ECG encoder.

\section{Conclusion}
We present ECG-FM, an open-weight ECG foundation model pretrained using a hybrid self-supervised learning method, and evaluate it across clinically salient tasks. Our results indicate that ECG-FM is a robust, generalizable, and functionally discriminative model which performs strongly in low-label regimes, alleviating the need for large annotated datasets. By releasing the model, code, tutorials, and a public benchmark, we aim to accelerate transparent, comparable research and streamline practical adoption—especially where labeled data and compute are constrained.

\newpage

\subsubsection{Data Availability} PhysioNet 2021 v1.0.3 is available for public download (\url{https://doi.org/10.13026/34va-7q14}), as is MIMIC-IV-ECG v1.0 (\url{https://doi.org/10.13026/4nqg-sb35}). The UHN-ECG dataset is not available for public use. Model weights are available on our GitHub for our pretrained model and downstream MIMIC-IV-ECG machine reads models. Downstream UHN-ECG models cannot be made available due to privacy concerns. Code for data preprocessing, model training, model inference, and experiment reproduction is available, as are tutorial notebooks. Refer to \url{https://github.com/bowang-lab/ECG-FM/}.

\subsubsection{Funding Statement} This research received no specific grant from any funding agency in the public, commercial or not-for-profit sectors.

\subsubsection{Competing Interests Statement} The authors have no competing interests to declare.

\subsubsection{Contributorship Statement} All authors have fulfilled the criteria for authorship established by the International Committee of Medical Journal Editors, approved submission of the manuscript, and agreed to be accountable for all aspects of the work in ensuring that questions related to the accuracy or integrity of any part of the work are appropriately investigated and resolved. K.M. conceived and designed the study; developed methodology and software; performed data curation, formal analysis, and investigation; conducted validation and visualization; drafted the original manuscript; and led subsequent revisions. S.M. contributed to conceptualization; provided resources and clinical supervision; secured funding and administered the project; participated in validation and interpretation of findings; and critically revised the manuscript. A.T. contributed to conceptualization; participated in investigation and validation (including interpretation of model outputs); and critically revised the manuscript’s technical sections. B.R. provided resources and supervision; led project administration; contributed to study interpretation through validation activities; and critically revised the manuscript. B.W. contributed to investigation and supervision; provided resources; participated in validation and interpretation of results; and critically revised the manuscript with emphasis on methodological clarity.

\newpage
\printbibliography


\newpage

\setcounter{figure}{0}
\renewcommand{\thefigure}{S\arabic{figure}}
\setcounter{table}{0}
\renewcommand{\thetable}{S\arabic{table}}
\setcounter{section}{0}
\renewcommand{\thesection}{S\arabic{section}}

\section{Supplementary Material}

\begin{table}[H]
\caption{\textbf{Abbreviations.}} \label{tab:abbrev}
\centering
\begin{tabular}{l|l}
\hline
ECG  &	Electrocardiogram \\
UHN  &	University Health Network \\
WCR  &	W2V+CMSC+RLM \\
W2V  &	wav2vec 2.0 \\
CLOCS & Contrastive Learning Of Cardiac Signals \\
CMSC &  Contrastive Multi-Segment Coding \\
RLM  &	Random lead masking \\
HFrEF & Heart failure with reduced ejection fraction \\
LVEF &	Left ventricular ejection fraction \\
PVC  &	Premature ventricular contraction \\
SVT  &  Supraventricular tachycardia \\
AP   &	Accessory pathway \\
AV   &	Atrioventricular \\
RBBB &	Right bundle branch block \\
LBBB &	Left bundle branch block \\
\hline
\end{tabular}
\end{table}

\begin{table}[H]
\centering
\caption{\textbf{Biological age.} Shown is the Mean $\pm$ STD of biological age in years across UHN-ECG's downstream task manifests.}
\label{tab:age}
\begin{tabular}{l|cc}
\hline
\textbf{Split} & \textbf{Interpretations} & \textbf{Reduced LVEF} \\
\hline
\textbf{Train} & $62.2 \pm 19.5$ & $65.9 \pm 16.8$ \\
\textbf{Valid} & $60.8 \pm 19.3$ & $66.3 \pm 16.1$ \\
\textbf{Test}  & $59.8 \pm 19.4$ & $65.6 \pm 16.5$ \\
\hline
\end{tabular}
\end{table}


\begin{table}[H]
\centering
\caption{\textbf{Biological sex.} Shown is distribution of sex (\% Female) across UHN-ECG's downstream task manifests.}
\label{tab:sex}
\begin{tabular}{l|cc}
\hline
\textbf{Split} & \textbf{Interpretations} & \textbf{Reduced LVEF} \\
\hline
\textbf{Train} & 45.7\% & 37.3\% \\
\textbf{Valid} & 45.9\% & 39.6\% \\
\textbf{Test}  & 44.9\% & 40.2\% \\
\hline
\end{tabular}
\end{table}

\begin{figure}[H]
    \centering
    \includegraphics[scale=0.55]{figs/temporal_splits.pdf}
    \caption{\textbf{Illustration of UHN-ECG patient-temporal splits.} UHN-ECG dataset splits have no overlap temporally, where temporal cutoffs were estimated to generate an approximate 80/10/10 split. Subjects were assigned to whichever split contained the majority of their ECGs. Patient overlap is not permitted between splits to prevent any possibility of label leakage.}
    \label{fig:temporal-split}
\end{figure}

\newpage

\begin{table}[H]
\caption{\textbf{Outcome prevalence.} Positive label frequency rates (\%), as separated by split and task.} \label{tab:prevalence}
\centering
\begin{tabular}{l|ccc}
\hline
\textbf{Label}       & \textbf{Train} & \textbf{Validation} & \textbf{Test} \\
\hline
\textbf{UHN-ECG interpretations} &  &  &  \\
\hline
\textbf{Poor data quality} & 0.126 & 0.151 & 0.124 \\
\textbf{Sinus rhythm} & 0.814 & 0.817 & 0.823 \\
\textbf{Normal sinus rhythm} & 0.465 & 0.467 & 0.472 \\
\textbf{PVC} & 0.064 & 0.070 & 0.066 \\
\textbf{Tachycardia} & 0.218 & 0.220 & 0.214 \\
\textbf{Ventricular tachycardia} & 0.001 & 0.001 & 0.001 \\
\textbf{SVT with aberrancy} & 0.055 & 0.057 & 0.049 \\
\textbf{Atrial fibrillation} & 0.094 & 0.089 & 0.084 \\
\textbf{Atrial flutter} & 0.022 & 0.024 & 0.022 \\
\textbf{Bradycardia} & 0.120 & 0.120 & 0.124 \\
\textbf{Accessory pathway conduction} & 0.115 & 0.112 & 0.106 \\
\textbf{AV block} & 0.093 & 0.095 & 0.096 \\
\textbf{1st degree AV block} & 0.066 & 0.066 & 0.070 \\
\textbf{2nd degree AV block} & 0.024 & 0.025 & 0.023 \\
\textbf{Bifascicular block} & 0.018 & 0.016 & 0.019 \\
\textbf{RBBB} & 0.104 & 0.107 & 0.108 \\
\textbf{LBBB} & 0.038 & 0.039 & 0.034 \\
\textbf{Myocardial infarction} & 0.193 & 0.187 & 0.199 \\
\textbf{Electronic pacemaker} & 0.067 & 0.063 & 0.062 \\
\textbf{Ventricular pacing} & 0.047 & 0.048 & 0.046 \\
\textbf{Atrial pacing} & 0.020 & 0.015 & 0.016 \\
\hline
\textbf{MIMIC-IV-ECG machine reads} &  &  &  \\
\hline
\textbf{Poor data quality} & 0.026 & 0.027 & 0.026 \\
\textbf{Sinus rhythm} & 0.812 & 0.811 & 0.809 \\
\textbf{PVC} & 0.065 & 0.065 & 0.067 \\
\textbf{Tachycardia} & 0.209 & 0.210 & 0.210 \\
\textbf{Ventricular tachycardia} & 0.001 & 0.001 & 0.001 \\
\textbf{SVT with aberrancy} & 0.042 & 0.043 & 0.040 \\
\textbf{Atrial fibrillation} & 0.101 & 0.103 & 0.103 \\
\textbf{Atrial flutter} & 0.018 & 0.019 & 0.018 \\
\textbf{Bradycardia} & 0.130 & 0.132 & 0.132 \\
\textbf{Accessory pathway conduction} & 0.119 & 0.123 & 0.120 \\
\textbf{AV block} & 0.078 & 0.085 & 0.081 \\
\textbf{1st degree AV block} & 0.073 & 0.079 & 0.076 \\
\textbf{Bifascicular block} & 0.030 & 0.033 & 0.030 \\
\textbf{RBBB} & 0.082 & 0.088 & 0.081 \\
\textbf{LBBB} & 0.037 & 0.039 & 0.038 \\
\textbf{Myocardial infarction} & 0.224 & 0.226 & 0.225 \\
\textbf{Electronic pacemaker} & 0.039 & 0.036 & 0.042 \\
\hline
\textbf{UHN-ECG reduced LVEF} &  &  &  \\
\hline
\textbf{LVEF$\boldsymbol\leq$30\%} & 0.245 & 0.141 & 0.156 \\
\textbf{LVEF$\boldsymbol\leq$35\%} & 0.262 & 0.202 & 0.214 \\
\textbf{LVEF$\boldsymbol\leq$40\%} & 0.345 & 0.273 & 0.263 \\
\textbf{LVEF$\boldsymbol\leq$50\%} & 0.488 & 0.420 & 0.394 \\
\hline
\end{tabular}
\end{table}

\newpage

\subsection{Interpretation text parsing} \label{sec:interpretation-parsing}
In clinical care settings, ECG interpretations are often recorded as free-text. While this approach is convenient and allows for unbounded precision, it can be challenging to translate this unstructured format into precise labels which can be digested by AI models. Synonyms, acronyms, grammar, typographical errors, evolving medical terminology, and implied findings are all examples of complexities which, if not handled with care, can severely lessen label quality, which in turn reduces model effectiveness and evaluative correctness. \\

Maintaining positional information, we applied pattern matching which was manually curated to parse free-text and match over $99\%$ of UHN-ECG interpretations completely. Derived from these patterns are a series of entities (e.g., 'tachycardia', 'infarction'), descriptors (e.g., 'probably', 'moderate', 'acute'), and connectives (e.g., 'associated with', 'transitions to'). Relevant information from the descriptors and connectives are distilled down into their corresponding entities. We map the resulting entities into labels which can be flexibly manipulated. Using clinician-in-the-loop decision making, we constructed a knowledge graph encoding label relationships which are true by definition. We used it to recursively mark labels as true, for example, labeling \textit{Ventricular tachycardia} when \textit{Torsades de Pointes}, one form of polymorphic ventricular tachycardia, was specifically stated. Without this component, we suspect that the model would learn physiologically arbitrary distinctions which would prove counterproductive to accurate interpretation.


\subsection{Segment-aware evaluation} \label{sec:aggregation}
Our interpretation tasks rely on annotated 10 s recordings, however our model evaluates each recording by cropping it into two non-overlapping 5 s segments, which become inputs utilizing the same label. This cropping is necessary to generate positive pairs for the CMSC contrastive objective. However, it means that we are predicting labels given partial information, where certain diagnoses may not even present in a given segment. To investigate how this affects our results, we explored aggregating model logits by taking the maximum, mean, and minimum for each two adjacent segments. \\

Label-specific aggregation methods are selected according to which yields the highest AUPRC on the validation set, where the best-performing methods tend to follow a common schema. Labels with 'max' are typically diagnosed using distinct features or have focal morphology such as pacemaker spikes, ectopic beats, and artifacts. Aggregation may help here considerably when such markers are less discernible, or perhaps absent, in one of the segments. The 'mean' labels generally represent more continuous patterns such as rhythms and abnormalities resulting in a sustained change in presentation. Gains with this method are generally more modest and may be acting as an ensemble prediction which benefits from more complete information. Only \textit{Normal sinus rhythm} used the 'min' method, which is reasonable since this condition would not be stated unless both segments met the necessary criteria. \\

This aggregation experiment crudely quantifies how the model might have performed having seen the full ECG sample. The aggregated metrics may serve as a more accurate depiction of ECG-FM's capabilities, clarifying that certain poor performance is not due to inherent shortcomings as an encoder, but rather to an evaluative limitation. Although we find this aggregation methodology to be reasonable, we refrain from adopting it in the main paper to avoid over-complicating our method.

\begin{table}[H]
\caption{\textbf{Segment-aggregated UHN-ECG interpretation results.} Segment-aggregated test results for \textit{Full}. Percentages indicate metric increases over the non-aggregated results.} \label{tab:aggregation}
\centering
\begin{tabular}{l|cclcl}
\hline
\textbf{Label} & \textbf{Method} & \textbf{AUROC} &  & \textbf{AUPRC} &  \\
\hline
\textbf{Poor data quality} & max & 0.924 & (+2.69\%) & 0.694 & (+5.54\%) \\
\textbf{Sinus rhythm} & mean & 0.993 & (+0.07\%) & 0.998 & (+0.03\%) \\
\textbf{Normal sinus rhythm} & min & 0.987 & (+0.87\%) & 0.985 & (+1.52\%) \\
\textbf{PVC} & max & 0.987 & (+4.61\%) & 0.877 & (+16.65\%) \\
\textbf{Tachycardia} & mean & 0.997 & (+0.08\%) & 0.986 & (+0.26\%) \\
\textbf{Ventricular tachycardia} & max & 0.997 & (+0.43\%) & 0.465 & (+2.68\%) \\
\textbf{SVT with aberrancy} & max & 0.987 & (+0.4\%) & 0.835 & (+3.39\%) \\
\textbf{Atrial fibrillation} & mean & 0.997 & (+0.06\%) & 0.973 & (+0.51\%) \\
\textbf{Atrial flutter} & mean & 0.987 & (+0.07\%) & 0.774 & (+1.77\%) \\
\textbf{Bradycardia} & mean & 0.997 & (+0.2\%) & 0.982 & (+1.22\%) \\
\textbf{Accessory pathway conduction} & mean & 0.996 & (+0.06\%) & 0.976 & (+0.34\%) \\
\textbf{AV block} & mean & 0.988 & (+0.12\%) & 0.915 & (+0.71\%) \\
\textbf{1st degree AV block} & mean & 0.993 & (+0.1\%) & 0.928 & (+0.84\%) \\
\textbf{2nd degree AV block} & mean & 0.987 & (+0.14\%) & 0.734 & (+2.18\%) \\
\textbf{Bifascicular block} & mean & 0.991 & (+0.05\%) & 0.704 & (+2.26\%) \\
\textbf{RBBB} & mean & 0.992 & (+0.07\%) & 0.942 & (+0.33\%) \\
\textbf{LBBB} & mean & 0.993 & (+0.06\%) & 0.869 & (+0.5\%) \\
\textbf{Myocardial infarction} & mean & 0.941 & (+0.25\%) & 0.825 & (+0.64\%) \\
\textbf{Electronic pacemaker} & max & 0.991 & (+0.81\%) & 0.948 & (+1.86\%) \\
\textbf{Ventricular pacing} & max & 0.998 & (+0.16\%) & 0.977 & (+0.78\%) \\
\textbf{Atrial pacing} & max & 0.996 & (+0.06\%) & 0.929 & (+0.91\%) \\
\hline
\end{tabular}
\end{table}


\rev{\subsection{Prevalence-robust evaluation} \label{sec:prevalence-robust}}

\rev{Outcome prevalence varies widely in multilabel ECG classification. This makes it difficult to contrast performance across labels using metrics with label-specific performance scales such as AUPRC, where AUPRC's random classifier baseline performance is equal to a label's unique positive sample rate. Area Under the Precision–Recall–Gain curve (AUPRG) enables prevalence-robust evaluation, where these curves re-parameterize the precision-recall space such that a random classifier score maps to zero and a perfect classifier to one. This yields a comparable 0–1 performance scale independent of class balance, thus providing a more accurate depiction of rare-label performance and enabling more concrete comparisons across labels, tasks, and studies.} \\

\rev{Per-label AUPRG (see Supplementary Table~\ref*{tab:auprg}) is generally high, indicating reliable ranking of positives above negatives even under extreme class imbalance. Notably, several rare labels—\textit{Ventricular tachycardia}, \textit{Atrial flutter}, and \textit{LBBB}—achieve near-ceiling AUPRG, showing that ECG-FM performance is not dependent on high outcome frequencies. Common rhythms (\textit{Sinus rhythm}, \textit{Normal sinus rhythm}) and conduction abnormalities (\textit{RBBB}, \textit{LBBB}, \textit{AV block}) show similarly strong gains, while reduced LVEF performance remains high, underscoring sensitivity across structural, conduction, and rhythm conditions. Together, these findings support ECG-FM's robustness and prevalence-independent discriminative ability across heterogeneous ECG phenomena.} \\

\rev{We find that performance largely tracks ECG signature specificity and label ontology. Narrow, pathognomonic morphologies with well-defined criteria—e.g., \textit{Atrial fibrillation}, \textit{LBBB}, \textit{RBBB}, \textit{Ventricular tachycardia}—approach ceiling AUPRG across data scales. In contrast, broader or composite constructs—e.g., \textit{Myocardial infarction} (acuity/location heterogeneity) and \textit{Poor data quality} (multiple artifact subclasses)—show lower and more variable AUPRG, including the only $<0.9$ AUPRG scores in the UHN-ECG interpretation labels at the 1\% scale. This is suggestive of annotation noise exacerbated by pronounced phenotypic heterogeneity. Our labeling system was designed to respect underlying label ontology and phenotypic variance by capturing hierarchical label taxonomy with descriptive subtypes; however, collapsing these into a few binary labels nonetheless resulted in several suboptimal composite labels.}

\begingroup
\setlength{\tabcolsep}{8pt} % default is 6pt
\begin{table}[H]

\rev{\caption{\textbf{Area Under the Precision-Recall-Gain curve (AUPRG) results for all \textit{Full} experiments.} Label-specific test AUPRG scores on our pretrained, full-finetuned models for all tasks at different percentages of the full finetuning training set sizes.}} \label{tab:auprg}
\centering
\begin{tabular}{l|cccc}
\hline
\textbf{Finetuning train set size (\% of total)}       & \textbf{1\%} & \textbf{10\%} & \textbf{50\%} & \textbf{100\%} \\
\hline
\textbf{UHN-ECG interpretations} &  &  &  & \\
\hline
\textbf{Poor data quality} & 0.89885 & 0.937870 & 0.951520 & 0.956280 \\
\textbf{Sinus rhythm} & 0.91481 & 0.949280 & 0.962060 & 0.965000 \\
\textbf{Normal sinus rhythm} & 0.93059 & 0.954580 & 0.962840 & 0.965610 \\
\textbf{PVC} & 0.98084 & 0.987860 & 0.990730 & 0.991680 \\
\textbf{Tachycardia} & 0.99262 & 0.995810 & 0.997210 & 0.997480 \\
\textbf{Ventricular tachycardia} & 0.99995 & 0.999980 & 0.994910 & 0.994900 \\
\textbf{SVT with aberrancy} & 0.98659 & 0.995280 & 0.996930 & 0.997350 \\
\textbf{Atrial fibrillation} & 0.99815 & 0.998930 & 0.999260 & 0.999310 \\
\textbf{Atrial flutter} & 0.99704 & 0.998750 & 0.999200 & 0.999330 \\
\textbf{Bradycardia} & 0.99486 & 0.997850 & 0.998450 & 0.998560 \\
\textbf{Accessory pathway conduction} & 0.99723 & 0.998160 & 0.999010 & 0.999180 \\
\textbf{AV block} & 0.98758 & 0.994230 & 0.996370 & 0.996640 \\
\textbf{1st degree AV block} & 0.99471 & 0.997730 & 0.998430 & 0.998510 \\
\textbf{2nd degree AV block} & 0.99472 & 0.996020 & 0.997940 & 0.998040 \\
\textbf{Bifascicular block} & 0.99345 & 0.994750 & 0.998450 & 0.998350 \\
\textbf{RBBB} & 0.99345 & 0.996060 & 0.997140 & 0.997610 \\
\textbf{LBBB} & 0.99756 & 0.999060 & 0.999340 & 0.999330 \\
\textbf{Myocardial infarction} & 0.85887 & 0.936960 & 0.957570 & 0.962910 \\
\textbf{Electronic pacemaker} & 0.9966 & 0.998150 & 0.998700 & 0.998720 \\
\textbf{Ventricular pacing} & 0.99887 & 0.998680 & 0.999170 & 0.999580 \\
\textbf{Atrial pacing} & 0.99905 & 0.998070 & 0.998760 & 0.998630 \\
\hline
\textbf{MIMIC-IV-ECG machine reads} &  &  &  & \\
\hline
\textbf{Poor data quality} & 0.87687 & 0.951400 & 0.966300 & 0.969760 \\
\textbf{Sinus rhythm} & 0.74094 & 0.835400 & 0.868950 & 0.882700 \\
\textbf{PVC} & 0.95444 & 0.965870 & 0.974240 & 0.977590 \\
\textbf{Tachycardia} & 0.96842 & 0.976090 & 0.978280 & 0.979360 \\
\textbf{Ventricular tachycardia} & 0.98861 & 0.992690 & 0.999850 & 0.999890 \\
\textbf{SVT with aberrancy} & 0.98394 & 0.989700 & 0.992960 & 0.993060 \\
\textbf{Atrial fibrillation} & 0.98618 & 0.989910 & 0.991970 & 0.992660 \\
\textbf{Atrial flutter} & 0.98689 & 0.988450 & 0.994130 & 0.994490 \\
\textbf{Bradycardia} & 0.97391 & 0.980550 & 0.983010 & 0.984080 \\
\textbf{Accessory pathway conduction} & 0.98488 & 0.987750 & 0.989890 & 0.990800 \\
\textbf{AV block} & 0.98449 & 0.989650 & 0.991310 & 0.991440 \\
\textbf{1st degree AV block} & 0.98664 & 0.990660 & 0.992300 & 0.992500 \\
\textbf{Bifascicular block} & 0.99325 & 0.996740 & 0.997450 & 0.996860 \\
\textbf{RBBB} & 0.99188 & 0.995140 & 0.996400 & 0.996300 \\
\textbf{LBBB} & 0.99717 & 0.997670 & 0.997550 & 0.997840 \\
\textbf{Myocardial infarction} & 0.79419 & 0.910020 & 0.943200 & 0.951600 \\
\textbf{Electronic pacemaker} & 0.98888 & 0.993120 & 0.995560 & 0.994680 \\
\hline
\textbf{UHN-ECG reduced LVEF} &  &  &  & \\
\hline
\textbf{LVEF$\boldsymbol\leq$30\%} & - & 0.923840 & 0.932350 & 0.934230 \\
\textbf{LVEF$\boldsymbol\leq$35\%} & - & 0.912320 & 0.922110 & 0.925440 \\
\textbf{LVEF$\boldsymbol\leq$40\%} & - & 0.903190 & 0.927620 & 0.931130 \\
\textbf{LVEF$\boldsymbol\leq$50\%} & - & 0.852490 & 0.879450 & 0.885500 \\
\hline
\end{tabular}
\end{table}
\endgroup


\begin{figure}[H]
    \centering
    \includegraphics[scale=0.28]{figs/embs_all_labels.pdf}
    \caption{\textbf{Label-specific pretrained latent space UMAPs.} Label-specific UMAP visualizations of pretrained ECG-FM global representations from ECGs in the UHN-ECG dataset. Each subplot shows a different label from the UHN-ECG interpretation task, where positive samples are indicated in red.}
    \label{fig:embs_all_labels}
\end{figure}


\begin{table}[H]
\caption{\textbf{UHN-ECG interpretation test results for \textit{Full}.} Label-specific test performances on our pretrained, full-finetuned model using the full-scale training dataset.} \label{tab:ecg_interpretation}
\centering
\begin{tabular}{lcccccccc}
\hline
\textbf{Label} & \textbf{AUROC} & \textbf{AUPRC} & \textbf{Recall} & \textbf{Precision} & \textbf{F1} & \textbf{Specificity} & \textbf{NPV} & \textbf{Accuracy} \\
\hline
\textbf{Sinus rhythm} & 0.992 & 0.998 & 0.990 & 0.979 & 0.984 & 0.899 & 0.948 & 0.974 \\
\textbf{Normal sinus rhythm} & 0.978 & 0.970 & 0.943 & 0.922 & 0.932 & 0.928 & 0.948 & 0.935 \\
\textbf{Poor data quality} & 0.900 & 0.658 & 0.704 & 0.529 & 0.604 & 0.911 & 0.956 & 0.886 \\
\textbf{PVC} & 0.944 & 0.752 & 0.803 & 0.486 & 0.605 & 0.940 & 0.986 & 0.931 \\
\textbf{Tachycardia} & 0.996 & 0.984 & 0.968 & 0.912 & 0.939 & 0.975 & 0.991 & 0.973 \\
\textbf{Ventricular tachycardia} & 0.992 & 0.453 & 0.755 & 0.356 & 0.484 & 0.999 & 1.000 & 0.999 \\
\textbf{SVT with aberrancy} & 0.983 & 0.807 & 0.850 & 0.575 & 0.686 & 0.968 & 0.992 & 0.962 \\
\textbf{Atrial fibrillation} & 0.996 & 0.968 & 0.957 & 0.814 & 0.880 & 0.980 & 0.996 & 0.978 \\
\textbf{Atrial flutter} & 0.986 & 0.761 & 0.846 & 0.541 & 0.659 & 0.984 & 0.997 & 0.981 \\
\textbf{Bradycardia} & 0.995 & 0.970 & 0.935 & 0.889 & 0.911 & 0.983 & 0.991 & 0.977 \\
\textbf{Accessory pathway conduction} & 0.995 & 0.973 & 0.930 & 0.918 & 0.924 & 0.990 & 0.992 & 0.984 \\
\textbf{AV block} & 0.987 & 0.908 & 0.866 & 0.802 & 0.833 & 0.978 & 0.986 & 0.967 \\
\textbf{1st degree AV block} & 0.992 & 0.920 & 0.856 & 0.859 & 0.857 & 0.990 & 0.989 & 0.980 \\
\textbf{2nd degree AV block} & 0.985 & 0.719 & 0.727 & 0.641 & 0.681 & 0.991 & 0.994 & 0.985 \\
\textbf{Bifascicular block} & 0.990 & 0.688 & 0.678 & 0.616 & 0.645 & 0.992 & 0.994 & 0.986 \\
\textbf{RBBB} & 0.991 & 0.939 & 0.907 & 0.814 & 0.858 & 0.975 & 0.989 & 0.968 \\
\textbf{LBBB} & 0.993 & 0.864 & 0.807 & 0.731 & 0.767 & 0.990 & 0.993 & 0.983 \\
\textbf{Myocardial infarction} & 0.939 & 0.820 & 0.810 & 0.667 & 0.732 & 0.900 & 0.950 & 0.882 \\
\textbf{Electronic pacemaker} & 0.983 & 0.931 & 0.969 & 0.235 & 0.379 & 0.799 & 0.998 & 0.810 \\
\textbf{Ventricular pacing} & 0.997 & 0.969 & 0.947 & 0.948 & 0.947 & 0.998 & 0.998 & 0.995 \\
\textbf{Atrial pacing} & 0.996 & 0.920 & 0.939 & 0.788 & 0.857 & 0.996 & 0.999 & 0.995 \\
\hline
\end{tabular}
\end{table}

\begin{figure}[H]
    \centering
    \includegraphics[scale=0.45]{figs/curves_uhn_interpretation.pdf}
    \caption{\textbf{UHN-ECG interpretation task test performance curves.}}
    \label{fig:curves_uhn_interpretation}
\end{figure}

\begin{table}[H]
\caption{\textbf{MIMIC-IV-ECG machine read test results for \textit{Full}.} Label-specific test performances on our pretrained, full-finetuned model using the full-scale training dataset.} \label{tab:mimic_iv_ecg_machine_reads}
\centering
\begin{tabular}{lcccccccc}
\hline
\textbf{Label} & \textbf{AUROC} & \textbf{AUPRC} & \textbf{Recall} & \textbf{Precision} & \textbf{F1} & \textbf{Specificity} & \textbf{NPV} & \textbf{Accuracy} \\
\hline
\textbf{Poor data quality} & 0.783 & 0.214 & 0.396 & 0.176 & 0.243 & 0.951 & 0.984 & 0.937 \\
\textbf{Sinus rhythm} & 0.968 & 0.991 & 0.959 & 0.967 & 0.963 & 0.863 & 0.832 & 0.940 \\
\textbf{PVC} & 0.908 & 0.610 & 0.721 & 0.423 & 0.533 & 0.929 & 0.979 & 0.915 \\
\textbf{Tachycardia} & 0.968 & 0.910 & 0.903 & 0.858 & 0.880 & 0.960 & 0.974 & 0.948 \\
\textbf{Ventricular tachycardia} & 0.948 & 0.186 & 0.414 & 0.144 & 0.214 & 0.998 & 0.999 & 0.997 \\
\textbf{SVT with aberrancy} & 0.961 & 0.673 & 0.685 & 0.613 & 0.647 & 0.982 & 0.987 & 0.970 \\
\textbf{Atrial fibrillation} & 0.976 & 0.883 & 0.897 & 0.731 & 0.805 & 0.962 & 0.988 & 0.955 \\
\textbf{Atrial flutter} & 0.931 & 0.471 & 0.580 & 0.428 & 0.493 & 0.986 & 0.992 & 0.978 \\
\textbf{Bradycardia} & 0.965 & 0.860 & 0.848 & 0.819 & 0.833 & 0.972 & 0.977 & 0.955 \\
\textbf{Accessory pathway conduction} & 0.972 & 0.888 & 0.869 & 0.800 & 0.833 & 0.970 & 0.982 & 0.958 \\
\textbf{AV block} & 0.971 & 0.833 & 0.856 & 0.681 & 0.759 & 0.965 & 0.987 & 0.956 \\
\textbf{1st degree AV block} & 0.978 & 0.849 & 0.859 & 0.761 & 0.807 & 0.978 & 0.988 & 0.969 \\
\textbf{Bifascicular block} & 0.987 & 0.800 & 0.783 & 0.739 & 0.760 & 0.992 & 0.993 & 0.985 \\
\textbf{RBBB} & 0.987 & 0.909 & 0.879 & 0.821 & 0.849 & 0.983 & 0.989 & 0.975 \\
\textbf{LBBB} & 0.986 & 0.836 & 0.848 & 0.687 & 0.759 & 0.985 & 0.994 & 0.979 \\
\textbf{Myocardial infarction} & 0.928 & 0.820 & 0.812 & 0.661 & 0.729 & 0.879 & 0.942 & 0.864 \\
\textbf{Electronic pacemaker} & 0.976 & 0.812 & 0.863 & 0.763 & 0.810 & 0.988 & 0.994 & 0.983 \\
\hline
\end{tabular}
\end{table}

\begin{figure}[H]
    \centering
    \includegraphics[scale=0.45]{figs/curves_mimic_iv_ecg_machine_reads.pdf}
    \caption{\textbf{MIMIC-IV-ECG machine reads task test performance curves.}}
    \label{fig:curves_mimic_iv_ecg_machine_reads}
\end{figure}

\begin{table}[H]
\caption{\textbf{UHN-ECG reduced LVEF test results.} Label-specific test performances across all experiment suites using the full-scale training dataset.}
\label{tab:uhn_lvef}
\centering
\begin{tabular}{llcccccccc}
\hline
\textbf{Label} & \textbf{Experiment} & \textbf{AUROC} & \textbf{AUPRC} & \textbf{Recall} & \textbf{Precision} & \textbf{F1} & \textbf{Specificity} & \textbf{NPV} & \textbf{Accuracy} \\
\hline
\textbf{LVEF$\boldsymbol\leq$30\%} & \textbf{Full} & 0.918 & 0.674 & 0.678 & 0.594 & 0.633 & 0.914 & 0.938 & 0.876 \\
                                   & \textbf{Linear} & 0.905 & 0.652 & 0.703 & 0.565 & 0.626 & 0.899 & 0.942 & 0.868 \\
                                   & \textbf{Random Init.} & 0.875 & 0.585 & 0.647 & 0.490 & 0.558 & 0.874 & 0.930 & 0.839 \\
                                   & \textbf{Nejedly} & 0.891 & 0.623 & 0.691 & 0.522 & 0.595 & 0.882 & 0.939 & 0.852 \\
                                   & \textbf{SE-WRN} & 0.895 & 0.624 & 0.688 & 0.518 & 0.591 & 0.880 & 0.938 & 0.850 \\
\hline
\textbf{LVEF$\boldsymbol\leq$35\%} & \textbf{Full} & 0.921 & 0.754 & 0.758 & 0.659 & 0.705 & 0.892 & 0.931 & 0.864 \\
                                   & \textbf{Linear} & 0.905 & 0.723 & 0.775 & 0.602 & 0.678 & 0.860 & 0.933 & 0.842 \\
                                   & \textbf{Random Init.} & 0.876 & 0.660 & 0.723 & 0.544 & 0.621 & 0.834 & 0.917 & 0.810 \\
                                   & \textbf{Nejedly} & 0.893 & 0.696 & 0.755 & 0.586 & 0.660 & 0.854 & 0.927 & 0.832 \\
                                   & \textbf{SE-WRN} & 0.896 & 0.705 & 0.761 & 0.588 & 0.664 & 0.854 & 0.929 & 0.834 \\
\hline
\textbf{LVEF$\boldsymbol\leq$40\%} & \textbf{Full} & 0.929 & 0.825 & 0.880 & 0.643 & 0.743 & 0.824 & 0.950 & 0.839 \\
                                   & \textbf{Linear} & 0.914 & 0.785 & 0.889 & 0.596 & 0.714 & 0.784 & 0.951 & 0.811 \\
                                   & \textbf{Random Init.} & 0.879 & 0.713 & 0.870 & 0.533 & 0.661 & 0.726 & 0.939 & 0.764 \\
                                   & \textbf{Nejedly} & 0.896 & 0.754 & 0.865 & 0.576 & 0.692 & 0.771 & 0.941 & 0.796 \\
                                   & \textbf{SE-WRN} & 0.900 & 0.760 & 0.867 & 0.583 & 0.697 & 0.777 & 0.942 & 0.801 \\
\hline
\textbf{LVEF$\boldsymbol\leq$50\%} & \textbf{Full} & 0.911 & 0.878 & 0.913 & 0.666 & 0.770 & 0.701 & 0.925 & 0.785 \\
                                   & \textbf{Linear} & 0.889 & 0.849 & 0.894 & 0.646 & 0.750 & 0.681 & 0.908 & 0.765 \\
                                   & \textbf{Random Init.} & 0.860 & 0.800 & 0.910 & 0.590 & 0.716 & 0.588 & 0.909 & 0.715 \\
                                   & \textbf{Nejedly} & 0.875 & 0.827 & 0.910 & 0.600 & 0.723 & 0.604 & 0.911 & 0.725 \\
                                   & \textbf{SE-WRN} & 0.886 & 0.843 & 0.913 & 0.614 & 0.734 & 0.626 & 0.917 & 0.739 \\
\hline
\end{tabular}
\end{table}

\begin{figure}[H]
    \centering
    \includegraphics[scale=0.45]{figs/curves_uhn_lvef.pdf}
    \caption{\textbf{UHN-ECG reduced LVEF task test performance curves.}}
    \label{fig:curves_uhn_lvef}
\end{figure}


\end{document}
