# Supplementary material for: ECG-FM: an open electrocardiogram foundation model
Source: JAMIA Open. 2025 Oct 16;8(5):ooaf122. doi: 10.1093/jamiaopen/ooaf122 (PMC12530324; doi:10.1093/jamiaopen/ooaf122)
Supplement: ooaf122_Supplementary_Data [file ooaf122_supplementary_data.zip › refs.bib]

@inproceedings{wav2vec2,
 author = {Baevski, Alexei and Zhou, Yuhao and Mohamed, Abdelrahman and Auli, Michael},
 booktitle = {Advances in Neural Information Processing Systems},
 editor = {H. Larochelle and M. Ranzato and R. Hadsell and M.F. Balcan and H. Lin},
 pages = {12449--12460},
 publisher = {Curran Associates, Inc.},
 title = {wav2vec 2.0: A Framework for Self-Supervised Learning of Speech Representations},
 volume = {33},
 year = {2020}
}


@article{ecg-smart,
   author = {Al-Zaiti, Salah S. and Martin-Gill, Christian and Zègre-Hemsey, Jessica K. and Bouzid, Zeineb and Faramand, Ziad and Alrawashdeh, Mohammad O. and Gregg, Richard E. and Helman, Stephanie and Riek, Nathan T. and Kraevsky-Phillips, Karina and Clermont, Gilles and Akcakaya, Murat and Sereika, Susan M. and Van Dam, Peter and Smith, Stephen W. and Birnbaum, Yochai and Saba, Samir and Sejdic, Ervin and Callaway, Clifton W.},
   title = {Machine learning for ECG diagnosis and risk stratification of occlusion myocardial infarction},
   journal = {Nature Medicine},
   volume = {29},
   number = {7},
   pages = {1804-1813},
   year = {2023},
   type = {Journal Article}
}

@article{RN1028,
   author = {Banerjee, M. and Reynolds, E. and Andersson, H. B. and Nallamothu, B. K.},
   title = {Tree-Based Analysis},
   journal = {Circ Cardiovasc Qual Outcomes},
   volume = {12},
   number = {5},
   pages = {e004879},
   year = {2019},
   type = {Journal Article}
}

@article{RN1030,
   author = {Breiman, Leo },
   title = {Random forests},
   journal = {Machine Learning},
   volume = {45},
   pages = {5-32},
   year = {2001},
   type = {Journal Article}
}

@article{RN914,
   author = {Celaj, Albi and Gao, Alice Jiexin and Lau, Tammy T.Y. and Holgersen, Erle M. and Lo, Alston and Lodaya, Varun and Cole, Christopher B. and Denroche, Robert E. and Spickett, Carl and Wagih, Omar and Pinheiro, Pedro O. and Vora, Parth and Mohammadi-Shemirani, Pedrum and Chan, Steve and Nussbaum, Zach and Zhang, Xi and Zhu, Helen and Ramamurthy, Easwaran and Kanuparthi, Bhargav and Iacocca, Michael and Ly, Diane and Kron, Ken and Verby, Marta and Cheung-Ong, Kahlin and Shalev, Zvi and Vaz, Brandon and Bhargava, Sakshi and Yusuf, Farhan and Samuel, Sharon and Alibai, Sabriyeh and Baghestani, Zahra and He, Xinwen and Krastel, Kirsten and Oladapo, Oladipo and Mohan, Amrudha and Shanavas, Arathi and Bugno, Magdalena and Bogojeski, Jovanka and Schmitges, Frank and Kim, Carolyn and Grant, Solomon and Jayaraman, Rachana and Masud, Tehmina and Deshwar, Amit and Gandhi, Shreshth and Frey, Brendan J.},
   title = {An RNA foundation model enables discovery of disease mechanisms and candidate therapeutics},
   pages = {2023.09.20.558508},
   year = {2023},
   type = {Journal Article}
}

@article{RN820,
   author = {Chen, Shan Wei and Wang, Shir Li and Qi, Xiu Zhi and Samuri, Suzani Mohamad and Yang, Can},
   title = {Review of ECG detection and classification based on deep learning: Coherent taxonomy, motivation, open challenges and recommendations},
   journal = {Biomedical Signal Processing and Control},
   volume = {74},
   pages = {103493},
   year = {2022},
   type = {Journal Article}
}

@article{ecgbert,
   author = {Choi, Seokmin and Mousavi, Sajad and Si, Phillip and Yhdego, Haben G. and Khadem, Fatemeh and Afghah, Fatemeh},
   title = {ECGBERT: Understanding Hidden Language of ECGs with Self-Supervised Representation Learning},
   journal = {ArXiv},
   year = {2023},
   type = {Journal Article}
}

@article{RN943,
   author = {Choi, Yoo Jin and Park, Min Ji and Ko, Yura and Soh, Moon-Seung and Kim, Hyue Mee and Kim, Chee Hae and Lee, Eunkyoung and Kim, Joonghee},
   title = {Artificial intelligence versus physicians on interpretation of printed ECG images: Diagnostic performance of ST-elevation myocardial infarction on electrocardiography},
   journal = {International Journal of Cardiology},
   volume = {363},
   pages = {6-10},
   year = {2022},
   type = {Journal Article}
}

@article{RN938,
   author = {Cook, D. A. and Oh, S. Y. and Pusic, M. V.},
   title = {Accuracy of Physicians' Electrocardiogram Interpretations: A Systematic Review and Meta-analysis},
   journal = {JAMA Intern Med},
   volume = {180},
   number = {11},
   pages = {1461-1471},
   year = {2020},
   type = {Journal Article}
}

@InProceedings{clocs,
  title = 	 {CLOCS: Contrastive Learning of Cardiac Signals Across Space, Time, and Patients},
  author =       {Kiyasseh, Dani and Zhu, Tingting and Clifton, David A},
  booktitle = 	 {Proceedings of the 38th International Conference on Machine Learning},
  pages = 	 {5606--5615},
  year = 	 {2021},
  editor = 	 {Meila, Marina and Zhang, Tong},
  volume = 	 {139},
  series = 	 {Proceedings of Machine Learning Research},
  month = 	 {7},
  publisher =    {PMLR},
}

@article{bert,
   author = {Devlin, Jacob and Chang, Ming-Wei and Lee, Kenton and Toutanova, Kristina},
   title = {BERT: Pre-training of Deep Bidirectional Transformers for Language Understanding},
   journal = {ArXiv},
   volume = {1810.04805 [cs.CL]},
   year = {2019},
   type = {Journal Article}
}

@article{RN942,
   author = {Guglin, Maya E and Thatai, Deepak},
   title = {Common errors in computer electrocardiogram interpretation},
   journal = {International Journal of Cardiology},
   volume = {106},
   number = {2},
   pages = {232-237},
   year = {2006},
   type = {Journal Article}
}

@article{RN911,
   author = {He, Bryan and Kwan, Alan C. and Cho, Jae Hyung and Yuan, Neal and Pollick, Charles and Shiota, Takahiro and Ebinger, Joseph and Bello, Natalie A. and Wei, Janet and Josan, Kiranbir and Duffy, Grant and Jujjavarapu, Melvin and Siegel, Robert and Cheng, Susan and Zou, James Y. and Ouyang, David},
   title = {Blinded, randomized trial of sonographer versus AI cardiac function assessment},
   journal = {Nature},
   volume = {616},
   number = {7957},
   pages = {520-524},
   year = {2023},
   type = {Journal Article}
}

@article{RN930,
   author = {Herman, Robert and Demolder, Anthony and Vavrik, Boris and Martonak, Michal and Boza, Vladimir and Kresnakova, Viera and Iring, Andrej and Palus, Timotej and Bahyl, Jakub and Nelis, Olivier and Beles, Monika and Fabbricatore, Davide and Perl, Leor and Bartunek, Jozef and Hatala, Robert},
   title = {Validation of an automated artificial intelligence system for 12‑lead ECG interpretation},
   journal = {Journal of Electrocardiology},
   volume = {82},
   pages = {147-154},
   year = {2024},
   type = {Journal Article}
}

@article{RN933,
   author = {Herman, Robert and Meyers, Harvey Pendell and Smith, Stephen W and Bertolone, Dario T and Leone, Attilio and Bermpeis, Konstantinos and Viscusi, Michele M and Belmonte, Marta and Demolder, Anthony and Boza, Vladimir and Vavrik, Boris and Kresnakova, Viera and Iring, Andrej and Martonak, Michal and Bahyl, Jakub and Kisova, Timea and Schelfaut, Dan and Vanderheyden, Marc and Perl, Leor and Aslanger, Emre K and Hatala, Robert and Wojakowski, Wojtek and Bartunek, Jozef and Barbato, Emanuele},
   title = {International evaluation of an artificial intelligence–powered electrocardiogram model detecting acute coronary occlusion myocardial infarction},
   journal = {European Heart Journal - Digital Health},
   year = {2023},
   type = {Journal Article}
}

@article{RN932,
   author = {Hong, Shenda and Zhou, Yuxi and Shang, Junyuan and Xiao, Cao and Sun, Jimeng},
   title = {Opportunities and challenges of deep learning methods for electrocardiogram data: A systematic review},
   journal = {Computers in Biology and Medicine},
   volume = {122},
   pages = {103801},
   year = {2020},
   type = {Journal Article}
}

@article{RN935,
   author = {Johnson, Alistair E. W. and Bulgarelli, Lucas and Shen, Lu and Gayles, Alvin and Shammout, Ayad and Horng, Steven and Pollard, Tom J. and Hao, Sicheng and Moody, Benjamin and Gow, Brian and Lehman, Li-wei H. and Celi, Leo A. and Mark, Roger G.},
   title = {MIMIC-IV, a freely accessible electronic health record dataset},
   journal = {Scientific Data},
   volume = {10},
   number = {1},
   pages = {1},
   year = {2023},
   type = {Journal Article}
}

@InProceedings{wcr,
  title = 	 {Lead-agnostic Self-supervised Learning for Local and Global Representations of Electrocardiogram},
  author =       {Oh, Jungwoo and Chung, Hyunseung and Kwon, Joon-myoung and Hong, Dong-gyun and Choi, Edward},
  booktitle = 	 {Proceedings of the Conference on Health, Inference, and Learning},
  pages = 	 {338--353},
  year = 	 {2022},
  editor = 	 {Flores, Gerardo and Chen, George H and Pollard, Tom and Ho, Joyce C and Naumann, Tristan},
  volume = 	 {174},
  series = 	 {Proceedings of Machine Learning Research},
  month = 	 {4},
  publisher =    {PMLR},
}

@article{RN952,
   author = {Lai, Jiewei and Tan, Huixin and Wang, Jinliang and Ji, Lei and Guo, Jun and Han, Baoshi and Shi, Yajun and Feng, Qianjin and Yang, Wei},
   title = {Practical intelligent diagnostic algorithm for wearable 12-lead ECG via self-supervised learning on large-scale dataset},
   journal = {Nature Communications},
   volume = {14},
   number = {1},
   pages = {3741},
   year = {2023},
   type = {Journal Article}
}

@article{RN1032,
   author = {Li, F. and Shirahama, K. and Nisar, M. A. and Huang, X. and Grzegorzek, M.},
   title = {Deep Transfer Learning for Time Series Data Based on Sensor Modality Classification},
   journal = {Sensors (Basel)},
   volume = {20},
   number = {15},
   type = {Journal Article}
}

@article{RN929,
   author = {Liu, Feifei and Liu, Chengyu and Zhao, Lina and Zhang, Xiangyu and Wu, Xiaoling and Xu, Xiaoyan and Liu, Yulin and Ma, Caiyun and Wei, Shoushui and He, Zhiqiang and Li, Jianqing and Yin Kwee, Eddie Ng},
   title = {An Open Access Database for Evaluating the Algorithms of Electrocardiogram Rhythm and Morphology Abnormality Detection},
   journal = {Journal of Medical Imaging and Health Informatics},
   volume = {8},
   number = {7},
   pages = {1368-1373},
   year = {2018},
   type = {Journal Article}
}

@article{RN126,
   author = {Mullins, Kristin E. and Christenson, Robert H.},
   title = {Optimal Detection of Acute Myocardial Injury and Infarction with Cardiac Troponin: Beyond the 99th Percentile, into the High-Sensitivity Era},
   journal = {Current Cardiology Reports},
   volume = {22},
   number = {9},
   pages = {101},
   year = {2020},
   type = {Journal Article}
}

@article{RN957,
   author = {Murphy, Sean P. and Ibrahim, Nasrien E. and Januzzi, James L., Jr.},
   title = {Heart Failure With Reduced Ejection Fraction: A Review},
   journal = {JAMA},
   volume = {324},
   number = {5},
   pages = {488-504},
   year = {2020},
   type = {Journal Article}
}

@article{RN912,
   author = {Noseworthy, P. A. and Attia, Z. I. and Behnken, E. M. and Giblon, R. E. and Bews, K. A. and Liu, S. and Gosse, T. A. and Linn, Z. D. and Deng, Y. and Yin, J. and Gersh, B. J. and Graff-Radford, J. and Rabinstein, A. A. and Siontis, K. C. and Friedman, P. A. and Yao, X.},
   title = {Artificial intelligence-guided screening for atrial fibrillation using electrocardiogram during sinus rhythm: a prospective non-randomised interventional trial},
   journal = {Lancet},
   volume = {400},
   number = {10359},
   pages = {1206-1212},
   year = {2022},
   type = {Journal Article}
}

@article{RN945,
   author = {Ott, Myle and Edunov, Sergey and Baevski, Alexei and Fan, Angela and Gross, Sam and Ng, Nathan and Grangier, David and Auli, Michael},
   title = {fairseq: A Fast, Extensible Toolkit for Sequence Modeling},
   journal = {ArXiv},
   volume = {arXiv:1904.01038 [cs.CL]},
   year = {2019},
   type = {Journal Article}
}

@article{RN910,
   author = {Rafie, Nikita and Kashou, Anthony H. and Noseworthy, Peter A.},
   title = {ECG Interpretation: Clinical Relevance, Challenges, and Advances},
   journal = {Hearts},
   volume = {2},
   number = {4},
   pages = {505},
   year = {2021},
   type = {Journal Article}
}

@article{RN913,
   author = {Rasmy, Laila and Xiang, Yang and Xie, Ziqian and Tao, Cui and Zhi, Degui},
   title = {Med-BERT: pretrained contextualized embeddings on large-scale structured electronic health records for disease prediction},
   journal = {npj Digital Medicine},
   volume = {4},
   number = {1},
   pages = {86},
   year = {2021},
   type = {Journal Article}
}

@article{RN931,
   author = {Reyna, Matthew A. and Sadr, Nadi and Perez Alday, Erick A. and Gu, Annie and Shah, Amit J. and Robichaux, Chad and Bahrami Rad, Ali and Elola, Andoni and Seyedi, Salman and Ansari, Sardar and Ghanbari, Hamid and Li, Qiao and Sharma, Ashish and Clifford, Gari D.},
   title = {Issues in the automated classification of multilead ecgs using heterogeneous labels and populations},
   journal = {Physiological Measurement},
   volume = {43},
   number = {8},
   pages = {084001},
   year = {2022},
   type = {Journal Article}
}

@article{RN940,
   author = {Semigran, Hannah L. and Levine, David M. and Nundy, Shantanu and Mehrotra, Ateev},
   title = {Comparison of Physician and Computer Diagnostic Accuracy},
   journal = {JAMA Internal Medicine},
   volume = {176},
   number = {12},
   pages = {1860-1861},
   year = {2016},
   type = {Journal Article}
}

@article{RN941,
   author = {Shah, Atman P. and Rubin, Stanley A.},
   title = {Errors in the computerized electrocardiogram interpretation of cardiac rhythm},
   journal = {Journal of Electrocardiology},
   volume = {40},
   number = {5},
   pages = {385-390},
   year = {2007},
   type = {Journal Article}
}

@article{RN944,
   author = {Shen, J. and Zhang, C. J. P. and Jiang, B. and Chen, J. and Song, J. and Liu, Z. and He, Z. and Wong, S. Y. and Fang, P. H. and Ming, W. K.},
   title = {Artificial Intelligence Versus Clinicians in Disease Diagnosis: Systematic Review},
   journal = {JMIR Med Inform},
   volume = {7},
   number = {3},
   pages = {e10010},
   year = {2019},
   type = {Journal Article}
}

@article{RN1025,
   author = {Siontis, Konstantinos C. and Noseworthy, Peter A. and Attia, Zachi I. and Friedman, Paul A.},
   title = {Artificial intelligence-enhanced electrocardiography in cardiovascular disease management},
   journal = {Nature Reviews Cardiology},
   volume = {18},
   number = {7},
   pages = {465-478},
   year = {2021},
   type = {Journal Article}
}

@article{RN965,
   author = {Strik, Marc and Ploux, Sylvain and Weigel, Daniel and van der Zande, Joske and Velraeds, Anouk and Racine, Hugo-Pierre and Ramirez, F. Daniel and Haïssaguerre, Michel and Bordachar, Pierre},
   title = {The use of smartwatch electrocardiogram beyond arrhythmia detection},
   journal = {Trends in Cardiovascular Medicine},
   year = {2023},
   type = {Journal Article}
}

@article{RN127,
   author = {Thygesen, K. and Alpert, J. S. and Jaffe, A. S. and Chaitman, B. R. and Bax, J. J. and Morrow, D. A. and White, H. D.},
   title = {Fourth Universal Definition of Myocardial Infarction (2018)},
   journal = {J Am Coll Cardiol},
   volume = {72},
   number = {18},
   pages = {2231-2264},
   year = {2018},
   type = {Journal Article}
}

@article{RN841,
   author = {Toma, Augustin and Lawler, Patrick R. and Ba, Jimmy and Krishnan, Rahul G. and Rubin, Barry B. and Wang, Bo},
   title = {Clinical Camel: An Open Expert-Level Medical Language Model with Dialogue-Based Knowledge Encoding},
   journal = {ArXiv},
   volume = {2305.12031},
   year = {2023},
   type = {Journal Article}
}

@article{RN939,
   author = {Tsao, Connie W. and Aday, Aaron W. and Almarzooq, Zaid I. and Anderson, Cheryl A.M. and Arora, Pankaj and Avery, Christy L. and Baker-Smith, Carissa M. and Beaton, Andrea Z. and Boehme, Amelia K. and Buxton, Alfred E. and Commodore-Mensah, Yvonne and Elkind, Mitchell S.V. and Evenson, Kelly R. and Eze-Nliam, Chete and Fugar, Setri and Generoso, Giuliano and Heard, Debra G. and Hiremath, Swapnil and Ho, Jennifer E. and Kalani, Rizwan and Kazi, Dhruv S. and Ko, Darae and Levine, Deborah A. and Liu, Junxiu and Ma, Jun and Magnani, Jared W. and Michos, Erin D. and Mussolino, Michael E. and Navaneethan, Sankar D. and Parikh, Nisha I. and Poudel, Remy and Rezk-Hanna, Mary and Roth, Gregory A. and Shah, Nilay S. and St-Onge, Marie-Pierre and Thacker, Evan L. and Virani, Salim S. and Voeks, Jenifer H. and Wang, Nae-Yuh and Wong, Nathan D. and Wong, Sally S. and Yaffe, Kristine and Martin, Seth S.},
   title = {Heart Disease and Stroke Statistics—2023 Update: A Report From the American Heart Association},
   volume = {147},
   number = {8},
   pages = {e93-e621},
   year = {2023},
   type = {Journal Article}
}

@article{RN928,
   author = {Wagner, Patrick and Strodthoff, Nils and Bousseljot, Ralf-Dieter and Kreiseler, Dieter and Lunze, Fatima I. and Samek, Wojciech and Schaeffter, Tobias},
   title = {PTB-XL, a large publicly available electrocardiography dataset},
   journal = {Scientific Data},
   volume = {7},
   number = {1},
   pages = {154},
   year = {2020},
   type = {Journal Article}
}

@inbook{RN1027,
   author = {Weng, Wei-Hung},
   title = {Machine Learning for Clinical Predictive Analytics},
   booktitle = {Leveraging Data Science for Global Health},
   editor = {Celi, Leo Anthony and Majumder, Maimuna S. and Ordóñez, Patricia and Osorio, Juan Sebastian and Paik, Kenneth E. and Somai, Melek},
   publisher = {Springer International Publishing},
   address = {Cham},
   pages = {199-217},
   ISBN = {978-3-030-47994-7},
   year = {2020},
   type = {Book Section}
}

@article{RN967,
   author = {Yancy Clyde, W. and Jessup, Mariell and Bozkurt, Biykem and Butler, Javed and Casey Donald, E. and Drazner Mark, H. and Fonarow Gregg, C. and Geraci Stephen, A. and Horwich, Tamara and Januzzi James, L. and Johnson Maryl, R. and Kasper Edward, K. and Levy Wayne, C. and Masoudi Frederick, A. and McBride Patrick, E. and McMurray John, J. V. and Mitchell Judith, E. and Peterson Pamela, N. and Riegel, Barbara and Sam, Flora and Stevenson Lynne, W. and Tang, W. H. Wilson and Tsai Emily, J. and Wilkoff Bruce, L.},
   title = {2013 ACCF/AHA Guideline for the Management of Heart Failure},
   journal = {Journal of the American College of Cardiology},
   volume = {62},
   number = {16},
   pages = {e147-e239},
   year = {2013},
   type = {Journal Article}
}

@article{RN959,
   author = {Yao, Xiaoxi and McCoy, Rozalina G. and Friedman, Paul A. and Shah, Nilay D. and Barry, Barbara A. and Behnken, Emma M. and Inselman, Jonathan W. and Attia, Zachi I. and Noseworthy, Peter A.},
   title = {ECG AI-Guided Screening for Low Ejection Fraction (EAGLE): Rationale and design of a pragmatic cluster randomized trial},
   journal = {American Heart Journal},
   volume = {219},
   pages = {31-36},
   year = {2020},
   type = {Journal Article}
}

@article{RN958,
   author = {Yao, Xiaoxi and Rushlow, David R. and Inselman, Jonathan W. and McCoy, Rozalina G. and Thacher, Thomas D. and Behnken, Emma M. and Bernard, Matthew E. and Rosas, Steven L. and Akfaly, Abdulla and Misra, Artika and Molling, Paul E. and Krien, Joseph S. and Foss, Randy M. and Barry, Barbara A. and Siontis, Konstantinos C. and Kapa, Suraj and Pellikka, Patricia A. and Lopez-Jimenez, Francisco and Attia, Zachi I. and Shah, Nilay D. and Friedman, Paul A. and Noseworthy, Peter A.},
   title = {Artificial intelligence–enabled electrocardiograms for identification of patients with low ejection fraction: a pragmatic, randomized clinical trial},
   journal = {Nature Medicine},
   volume = {27},
   number = {5},
   pages = {815-819},
   year = {2021},
   type = {Journal Article}
}

@article{RN927,
   author = {Zheng, Jianwei and Chu, Huimin and Struppa, Daniele and Zhang, Jianming and Yacoub, Sir Magdi and El-Askary, Hesham and Chang, Anthony and Ehwerhemuepha, Louis and Abudayyeh, Islam and Barrett, Alexander and Fu, Guohua and Yao, Hai and Li, Dongbo and Guo, Hangyuan and Rakovski, Cyril},
   title = {Optimal Multi-Stage Arrhythmia Classification Approach},
   journal = {Scientific Reports},
   volume = {10},
   number = {1},
   pages = {2898},
   year = {2020},
   type = {Journal Article}
}

@article{RN926,
   author = {Zheng, Jianwei and Zhang, Jianming and Danioko, Sidy and Yao, Hai and Guo, Hangyuan and Rakovski, Cyril},
   title = {A 12-lead electrocardiogram database for arrhythmia research covering more than 10,000 patients},
   journal = {Scientific Data},
   volume = {7},
   number = {1},
   pages = {48},
   year = {2020},
   type = {Journal Article}
}

@Article{Ma2024,
author={Ma, Jun
and He, Yuting
and Li, Feifei
and Han, Lin
and You, Chenyu
and Wang, Bo},
title={Segment anything in medical images},
journal={Nature Communications},
year={2024},
month={01},
day={22},
volume={15},
number={1},
pages={654},
abstract={Medical image segmentation is a critical component in clinical practice, facilitating accurate diagnosis, treatment planning, and disease monitoring. However, existing methods, often tailored to specific modalities or disease types, lack generalizability across the diverse spectrum of medical image segmentation tasks. Here we present MedSAM, a foundation model designed for bridging this gap by enabling universal medical image segmentation. The model is developed on a large-scale medical image dataset with 1,570,263 image-mask pairs, covering 10 imaging modalities and over 30 cancer types. We conduct a comprehensive evaluation on 86 internal validation tasks and 60 external validation tasks, demonstrating better accuracy and robustness than modality-wise specialist models. By delivering accurate and efficient segmentation across a wide spectrum of tasks, MedSAM holds significant potential to expedite the evolution of diagnostic tools and the personalization of treatment plans.}
}

@misc{mimic-iv-ecg,
  author = {Gow, Brian and Pollard, Tom and Nathanson, Larry A and Johnson, Alistair and Moody, Benjamin and Fernandes, Chrystinne and Greenbaum, Nathaniel and Waks, Jonathan W and Eslami, Parastou and Carbonati, Tanner and Chaudhari, Ashish and Herbst, Elizabeth and Moukheiber, Dana and Berkowitz, Seth and Mark, Roger and Horng, Steven},
  title = {MIMIC-IV-ECG: Diagnostic Electrocardiogram Matched Subset},
  year = {2023},
  publisher = {PhysioNet},
  version = {1.0}
}


@inproceedings{transformer,
    title	= {Attention is All You Need},
    author	= {Ashish Vaswani and Noam Shazeer and Niki Parmar and Jakob Uszkoreit and Llion Jones and Aidan N. Gomez and Lukasz Kaiser and Illia Polosukhin},
    year	= {2017}
}

@article{toma2023generative,
  title={Generative AI could revolutionize health care—but not if control is ceded to big tech},
  author={Toma, Augustin and Senkaiahliyan, Senthujan and Lawler, Patrick R and Rubin, Barry and Wang, Bo},
  journal={Nature},
  volume={624},
  number={7990},
  pages={36--38},
  year={2023},
  publisher={Nature Publishing Group UK London}
}

@misc{kingma2017adam,
      title={Adam: A Method for Stochastic Optimization}, 
      author={Diederik P. Kingma and Jimmy Ba},
      year={2017},
      archivePrefix={arXiv},
      primaryClass={cs.LG}
}


@article{interpretation,
author = {Hurst, J. Willis},
title = {Methods used to interpret the 12-lead electrocardiogram: Pattern memorization versus the use of vector concepts},
journal = {Clinical Cardiology},
volume = {23},
number = {1},
pages = {4-13},
keywords = {memorizing, thinking, learning, basic principles, vector concepts, interpreting electrocardiograms, Grant.},
abstract = {Abstract This article extols the value of using Grant's approach to the interpretation of electrocardiograms (ECGs). The essay includes a discussion on how people learn and emphasizes the difference in memorizing information, thinking, and learning. Simply stated, the brains of most people are not designed to memorize countless numbers of ECG patterns. Accordingly, the essay supports the view that a method of interpretation must be used, and the reader is encouraged to use basic principles of electrocardiography, including vector concepts, to interpret each ECG.},
year = {2000}
}

@article{cnnlvef35,
   author = {Attia, Zachi I. and Kapa, Suraj and Lopez-Jimenez, Francisco and McKie, Paul M. and Ladewig, Dorothy J. and Satam, Gaurav and Pellikka, Patricia A. and Enriquez-Sarano, Maurice and Noseworthy, Peter A. and Munger, Thomas M. and Asirvatham, Samuel J. and Scott, Christopher G. and Carter, Rickey E. and Friedman, Paul A.},
   title = {Screening for cardiac contractile dysfunction using an artificial intelligence–enabled electrocardiogram},
   journal = {Nature Medicine},
   volume = {25},
   number = {1},
   pages = {70-74},
   year = {2019},
   type = {Journal Article}
}

@article{seer,
   author = {Hughes, J. Weston and Tooley, James and Torres Soto, Jessica and Ostropolets, Anna and Poterucha, Tim and Christensen, Matthew Kai and Yuan, Neal and Ehlert, Ben and Kaur, Dhamanpreet and Kang, Guson and Rogers, Albert and Narayan, Sanjiv and Elias, Pierre and Ouyang, David and Ashley, Euan and Zou, James and Perez, Marco V.},
   title = {A deep learning-based electrocardiogram risk score for long term cardiovascular death and disease},
   journal = {npj Digital Medicine},
   volume = {6},
   number = {1},
   pages = {169},
   year = {2023},
   type = {Journal Article}
}

@article{heartbeit,
   author = {Vaid, Akhil and Jiang, Joy and Sawant, Ashwin and Lerakis, Stamatios and Argulian, Edgar and Ahuja, Yuri and Lampert, Joshua and Charney, Alexander and Greenspan, Hayit and Narula, Jagat and Glicksberg, Benjamin and Nadkarni, Girish N.},
   title = {A foundational vision transformer improves diagnostic performance for electrocardiograms},
   journal = {npj Digital Medicine},
   volume = {6},
   number = {1},
   pages = {108},
   year = {2023},
   type = {Journal Article}
}

@article{physionet,
 author = "Goldberger, A. L. and Amaral, L. A. N. and Glass, L. and
	   Hausdorff, J. M. and Ivanov, P. Ch. and Mark, R. G. and
	   Mietus, J. E. and Moody, G. B. and Peng, C.-K. and Stanley, H. E.",
 title = "{PhysioBank, PhysioToolkit, and PhysioNet}: Components of a New
	  Research Resource for Complex Physiologic Signals",
 journal = "Circulation",
 year = "2000",
 volume = "101",
 number = "23",
 pages = "e215--e220"
}

@misc{physionet2021,
  title        = {Will Two Do? Varying Dimensions in Electrocardiography: The PhysioNet/Computing in Cardiology Challenge 2021},
  author       = {Reyna, Matthew and Sadr, Nadi and Gu, Annie and Perez Alday, Erick Andres and Liu, Chengyu and Seyedi, Salman and Shah, Amit and Clifford, Gari},
  year         = 2022,
  version      = {1.0.3},
  publisher    = {PhysioNet}
}

@article{PhysioNet2020,
   author = {Perez Alday, E. A. and Gu, A. and A, J. Shah and Robichaux, C. and Ian Wong, A. K. and Liu, C. and Liu, F. and Bahrami Rad, A. and Elola, A. and Seyedi, S. and Li, Q. and Sharma, A. and Clifford, G. D. and Reyna, M. A.},
   title = {Classification of 12-lead ECGs: the PhysioNet/Computing in Cardiology Challenge 2020},
   journal = {Physiol Meas},
   volume = {41},
   number = {12},
   pages = {124003},
   year = {2021},
   type = {Journal Article}
}

@INPROCEEDINGS{PhysioNet2021paper,
  author={Reyna, Matthew A and Sadr, Nadi and Alday, Erick A Perez and Gu, Annie and Shah, Amit J and Robichaux, Chad and Rad, Ali Bahrami and Elola, Andoni and Seyedi, Salman and Ansari, Sardar and Ghanbari, Hamid and Li, Qiao and Sharma, Ashish and Clifford, Gari D},
  booktitle={2021 Computing in Cardiology (CinC)}, 
  title={Will Two Do? Varying Dimensions in Electrocardiography: The PhysioNet/Computing in Cardiology Challenge 2021}, 
  year={2021},
  volume={48},
  number={},
  pages={1-4},
}

@article{mimicIVpaper,
   author = {Johnson, Alistair E. W. and Bulgarelli, Lucas and Shen, Lu and Gayles, Alvin and Shammout, Ayad and Horng, Steven and Pollard, Tom J. and Hao, Sicheng and Moody, Benjamin and Gow, Brian and Lehman, Li-wei H. and Celi, Leo A. and Mark, Roger G.},
   title = {MIMIC-IV, a freely accessible electronic health record dataset},
   journal = {Scientific Data},
   volume = {10},
   number = {1},
   pages = {1},
   year = {2023},
   type = {Journal Article}
}

@article{cpsc,
   author = {Liu, Feifei and Liu, Chengyu and Zhao, Lina and Zhang, Xiangyu and Wu, Xiaoling and Xu, Xiaoyan and Liu, Yulin and Ma, Caiyun and Wei, Shoushui and He, Zhiqiang and Li, Jianqing and Yin Kwee, Eddie Ng},
   title = {An Open Access Database for Evaluating the Algorithms of Electrocardiogram Rhythm and Morphology Abnormality Detection},
   journal = {Journal of Medical Imaging and Health Informatics},
   volume = {8},
   number = {7},
   pages = {1368-1373},
   year = {2018},
   type = {Journal Article}
}


@article{ptbXL,
   author = {Wagner, Patrick and Strodthoff, Nils and Bousseljot, Ralf-Dieter and Kreiseler, Dieter and Lunze, Fatima I. and Samek, Wojciech and Schaeffter, Tobias},
   title = {PTB-XL, a large publicly available electrocardiography dataset},
   journal = {Scientific Data},
   volume = {7},
   number = {1},
   pages = {154},
   year = {2020},
   type = {Journal Article}
}

@article{ningbo,
   author = {Zheng, Jianwei and Chu, Huimin and Struppa, Daniele and Zhang, Jianming and Yacoub, Sir Magdi and El-Askary, Hesham and Chang, Anthony and Ehwerhemuepha, Louis and Abudayyeh, Islam and Barrett, Alexander and Fu, Guohua and Yao, Hai and Li, Dongbo and Guo, Hangyuan and Rakovski, Cyril},
   title = {Optimal Multi-Stage Arrhythmia Classification Approach},
   journal = {Scientific Reports},
   volume = {10},
   number = {1},
   pages = {2898},
   year = {2020},
   type = {Journal Article}
}

@article{ChapmanShaoxing,
   author = {Zheng, Jianwei and Zhang, Jianming and Danioko, Sidy and Yao, Hai and Guo, Hangyuan and Rakovski, Cyril},
   title = {A 12-lead electrocardiogram database for arrhythmia research covering more than 10,000 patients},
   journal = {Scientific Data},
   volume = {7},
   number = {1},
   pages = {48},
   year = {2020},
   type = {Journal Article}
}
@article{ctn-Mullins2020,
   author = {Mullins, Kristin E. and Christenson, Robert H.},
   title = {Optimal Detection of Acute Myocardial Injury and Infarction with Cardiac Troponin: Beyond the 99th Percentile, into the High-Sensitivity Era},
   journal = {Current Cardiology Reports},
   volume = {22},
   number = {9},
   pages = {101},
   year = {2020},
   type = {Journal Article}
}

@article{lvef-Murphy2020,
   author = {Murphy, Sean P. and Ibrahim, Nasrien E. and Januzzi, James L., Jr.},
   title = {Heart Failure With Reduced Ejection Fraction: A Review},
   journal = {JAMA},
   volume = {324},
   number = {5},
   pages = {488-504},
   year = {2020},
   type = {Journal Article}
}

@article{mi-Thygesen,
   author = {Thygesen, K. and Alpert, J. S. and Jaffe, A. S. and Chaitman, B. R. and Bax, J. J. and Morrow, D. A. and White, H. D.},
   title = {Fourth Universal Definition of Myocardial Infarction (2018)},
   journal = {J Am Coll Cardiol},
   volume = {72},
   number = {18},
   pages = {2231-2264},
   year = {2018},
   type = {Journal Article}
}

@article{hf-yancy,
   author = {Yancy, C. W. and Jessup, M. and Bozkurt, B. and Butler, J. and Casey, D. E., Jr. and Drazner, M. H. and Fonarow, G. C. and Geraci, S. A. and Horwich, T. and Januzzi, J. L. and Johnson, M. R. and Kasper, E. K. and Levy, W. C. and Masoudi, F. A. and McBride, P. E. and McMurray, J. J. and Mitchell, J. E. and Peterson, P. N. and Riegel, B. and Sam, F. and Stevenson, L. W. and Tang, W. H. and Tsai, E. J. and Wilkoff, B. L.},
   title = {2013 ACCF/AHA guideline for the management of heart failure: a report of the American College of Cardiology Foundation/American Heart Association Task Force on Practice Guidelines},
   journal = {J Am Coll Cardiol},
   volume = {62},
   number = {16},
   pages = {e147-239},
   year = {2013},
   type = {Journal Article}
}

@article{lvef-yao-eagle,
   author = {Yao, Xiaoxi and McCoy, Rozalina G. and Friedman, Paul A. and Shah, Nilay D. and Barry, Barbara A. and Behnken, Emma M. and Inselman, Jonathan W. and Attia, Zachi I. and Noseworthy, Peter A.},
   title = {ECG AI-Guided Screening for Low Ejection Fraction (EAGLE): Rationale and design of a pragmatic cluster randomized trial},
   journal = {American Heart Journal},
   volume = {219},
   pages = {31-36},
   year = {2020},
   type = {Journal Article}
}

@article{lvef-yao,
   author = {Yao, Xiaoxi and Rushlow, David R. and Inselman, Jonathan W. and McCoy, Rozalina G. and Thacher, Thomas D. and Behnken, Emma M. and Bernard, Matthew E. and Rosas, Steven L. and Akfaly, Abdulla and Misra, Artika and Molling, Paul E. and Krien, Joseph S. and Foss, Randy M. and Barry, Barbara A. and Siontis, Konstantinos C. and Kapa, Suraj and Pellikka, Patricia A. and Lopez-Jimenez, Francisco and Attia, Zachi I. and Shah, Nilay D. and Friedman, Paul A. and Noseworthy, Peter A.},
   title = {Artificial intelligence–enabled electrocardiograms for identification of patients with low ejection fraction: a pragmatic, randomized clinical trial},
   journal = {Nature Medicine},
   volume = {27},
   number = {5},
   pages = {815-819},
   year = {2021},
   type = {Journal Article}
}

@article{JENTZER2021114,
title = {Left ventricular systolic dysfunction identification using artificial intelligence-augmented electrocardiogram in cardiac intensive care unit patients},
journal = {International Journal of Cardiology},
volume = {326},
pages = {114-123},
year = {2021},
author = {Jacob C. Jentzer and Anthony H. Kashou and Zachi I. Attia and Francisco Lopez-Jimenez and Suraj Kapa and Paul A. Friedman and Peter A. Noseworthy},
keywords = {Electrocardiogram, Artificial intelligence, Left ventricular dysfunction, Echocardiography, Cardiac intensive care unit}
}

@article{Cho2021,
   author = {Cho, Jinwoo and Lee, ByeongTak and Kwon, Joon-Myoung and Lee, Yeha and Park, Hyunho and Oh, Byung-Hee and Jeon, Ki-Hyun and Park, Jinsik and Kim, Kyung-Hee},
   title = {Artificial Intelligence Algorithm for Screening Heart Failure with Reduced Ejection Fraction Using Electrocardiography},
   journal = {ASAIO Journal},
   volume = {67},
   number = {3},
   year = {2021},
   type = {Journal Article}
}

@article{brito2021,
    author = {Brito, Bruno Oliveira de Figueiredo AND Attia, Zachi I. AND Martins, Larissa Natany A. AND Perel, Pablo AND Nunes, Maria Carmo P. AND Sabino, Ester Cerdeira AND Cardoso, Clareci Silva AND Ferreira, Ariela Mota AND Gomes, Paulo R. AND Luiz Pinho Ribeiro, Antonio AND Lopez-Jimenez, Francisco},
    journal = {PLOS Neglected Tropical Diseases},
    publisher = {Public Library of Science},
    title = {Left ventricular systolic dysfunction predicted by artificial intelligence using the electrocardiogram in Chagas disease patients–The SaMi-Trop cohort},
    year = {2021},
    month = {12},
    volume = {15},
    pages = {1-16},
}

@article{kashou2021,
   author = {Kashou, Anthony H. and Medina-Inojosa, Jose R. and Noseworthy, Peter A. and Rodeheffer, Richard J. and Lopez-Jimenez, Francisco and Attia, Itzhak Zachi and Kapa, Suraj and Scott, Christopher G. and Lee, Alexander T. and Friedman, Paul A. and McKie, Paul M.},
   title = {Artificial Intelligence-Augmented Electrocardiogram Detection of Left Ventricular Systolic Dysfunction in the General Population},
   journal = {Mayo Clinic Proceedings},
   volume = {96},
   number = {10},
   pages = {2576-2586},
   year = {2021},
   type = {Journal Article}
}

@article{Katsushika2021,
  title={The Effectiveness of a Deep Learning Model to Detect Left Ventricular Systolic Dysfunction from Electrocardiograms},
  author={Susumu Katsushika and Satoshi Kodera and Mitsuhiko Nakamoto and Kota Ninomiya and Shunsuke Inoue and Shinnosuke Sawano and Nobutaka Kakuda and Hiroshi Takiguchi and Hiroki Shinohara and Ryo Matsuoka and Hirotaka Ieki and Yasutomi Higashikuni and Koki Nakanishi and Tomoko Nakao and Tomohisa Seki and Norifumi Takeda and Katsuhito Fujiu and Masao Daimon and Hiroshi Akazawa and Hiroyuki Morita and Issei Komuro},
  journal={International Heart Journal},
  volume={62},
  number={6},
  pages={1332-1341},
  year={2021},
}

@article{Kwon2019,
   author = {Kwon, Joon-myoung and Kim, Kyung-Hee and Jeon, Ki-Hyun and Kim, Hyue Mee and Kim, Min Jeong and Lim, Sung-Min and Song, Pil Sang and Park, Jinsik and Choi, Rak Kyeong and Oh, Byung-Hee},
   title = {Development and Validation of Deep-Learning Algorithm for Electrocardiography-Based Heart Failure Identification},
   journal = {Korean Circ J},
   volume = {49},
   number = {7},
   pages = {629-639},
   year = {2019},
   type = {Journal Article}
}

@article{Adedinsewo,
author = {Demilade Adedinsewo  and Rickey E. Carter  and Zachi Attia  and Patrick Johnson  and Anthony H. Kashou  and Jennifer L. Dugan  and Michael Albus  and Johnathan M. Sheele  and Fernanda Bellolio  and Paul A. Friedman  and Francisco Lopez-Jimenez  and Peter A. Noseworthy },
title = {Artificial Intelligence-Enabled ECG Algorithm to Identify Patients With Left Ventricular Systolic Dysfunction Presenting to the Emergency Department With Dyspnea},
journal = {Circulation: Arrhythmia and Electrophysiology},
volume = {13},
number = {8},
pages = {e008437},
year = {2020}
}

@Article{Chen2022,
AUTHOR = {Chen, Hung-Yi and Lin, Chin-Sheng and Fang, Wen-Hui and Lou, Yu-Sheng and Cheng, Cheng-Chung and Lee, Chia-Cheng and Lin, Chin},
TITLE = {Artificial Intelligence-Enabled Electrocardiography Predicts Left Ventricular Dysfunction and Future Cardiovascular Outcomes: A Retrospective Analysis},
JOURNAL = {Journal of Personalized Medicine},
VOLUME = {12},
YEAR = {2022},
NUMBER = {3},
ARTICLE-NUMBER = {455},
PubMedID = {35330455}
}

@article{Sun2021,
author = {Sun, Jin-Yu and Qiu, Yue and Guo, Hong-Cheng and Hua, Yang and Shao, Bo and Qiao, Yu-Cong and Guo, Jin and Ding, Han-Lin and Zhang, Zhen-Ye and Miao, Ling-Feng and Wang, Ning and Zhang, Yu-Min and Chen, Yan and Lu, Juan and Dai, Min and Zhang, Chang-Ying and Wang, Ru-Xing},
title = {A method to screen left ventricular dysfunction through ECG based on convolutional neural network},
journal = {Journal of Cardiovascular Electrophysiology},
volume = {32},
number = {4},
pages = {1095-1102},
keywords = {artificial intelligence, convolutional neural network, deep learning, electrocardiogram, heart failure, left ventricular ejection fraction},
year = {2021}
}


@article{cielowlyregarded,
author = {Alan H. Kadish  and Alfred E. Buxton  and Harold L. Kennedy  and Bradley P. Knight  and Jay W. Mason  and Claudio D. Schuger  and Cynthia M. Tracy  and William L. Winters  and Alan W. Boone  and Michael Elnicki  and John W. Hirshfeld  and Beverly H. Lorell  and George P. Rodgers  and Cynthia M. Tracy  and Howard H. Weitz },
title = {ACC/AHA Clinical Competence Statement on Electrocardiography and Ambulatory Electrocardiography},
journal = {Circulation},
volume = {104},
number = {25},
pages = {3169-3178},
year = {2001}
}

@article{MARTINEZLOSAS20162031,
title = {The influence of computerized interpretation of an electrocardiogram reading},
journal = {The American Journal of Emergency Medicine},
volume = {34},
number = {10},
pages = {2031-2032},
year = {2016},
author = {Pedro Martínez-Losas and Javier Higueras and Juan Carlos Gómez-Polo and Philip Brabyn and Juan Manuel Fuentes Ferrer and Victoria Cañadas and Julián Pérez Villacastín}
}


@misc{kaplan2020scaling,
      title={Scaling Laws for Neural Language Models}, 
      author={Jared Kaplan and Sam McCandlish and Tom Henighan and Tom B. Brown and Benjamin Chess and Rewon Child and Scott Gray and Alec Radford and Jeffrey Wu and Dario Amodei},
      year={2020},
      archivePrefix={arXiv},
      primaryClass={cs.LG}
}


@article{Siontis2021,
author={Siontis, Konstantinos C.
and Noseworthy, Peter A.
and Attia, Zachi I.
and Friedman, Paul A.},
title={Artificial intelligence-enhanced electrocardiography in cardiovascular disease management},
journal={Nature Reviews Cardiology},
year={2021},
month={07},
day={01},
volume={18},
number={7},
pages={465-478}
}

@misc{wearable-fm,
      title={Large-scale Training of Foundation Models for Wearable Biosignals}, 
      author={Salar Abbaspourazad and Oussama Elachqar and Andrew C. Miller and Saba Emrani and Udhyakumar Nallasamy and Ian Shapiro},
      year={2024},
      archivePrefix={arXiv},
      primaryClass={cs.LG}
}

@inproceedings{scalinglaws,
 author = {Hoffmann, Jordan and Borgeaud, Sebastian and Mensch, Arthur and Buchatskaya, Elena and Cai, Trevor and Rutherford, Eliza and de Las Casas, Diego and Hendricks, Lisa Anne and Welbl, Johannes and Clark, Aidan and Hennigan, Thomas and Noland, Eric and Millican, Katherine and van den Driessche, George and Damoc, Bogdan and Guy, Aurelia and Osindero, Simon and Simonyan, Kar\'{e}n and Elsen, Erich and Vinyals, Oriol and Rae, Jack and Sifre, Laurent},
 booktitle = {Advances in Neural Information Processing Systems},
 editor = {S. Koyejo and S. Mohamed and A. Agarwal and D. Belgrave and K. Cho and A. Oh},
 pages = {30016--30030},
 publisher = {Curran Associates, Inc.},
 title = {An empirical analysis of compute-optimal large language model training},
 volume = {35},
 year = {2022}
}

@article{SCHLAPFER20171183,
title = {Computer-Interpreted Electrocardiograms: Benefits and Limitations},
journal = {Journal of the American College of Cardiology},
volume = {70},
number = {9},
pages = {1183-1192},
year = {2017},
issn = {0735-1097},
author = {Jürg Schläpfer and Hein J. Wellens},
keywords = {algorithms, software},
abstract = {Computerized interpretation of the electrocardiogram (CIE) was introduced to improve the correct interpretation of the electrocardiogram (ECG), facilitating health care decision making and reducing costs. Worldwide, millions of ECGs are recorded annually, with the majority automatically analyzed, followed by an immediate interpretation. Limitations in the diagnostic accuracy of CIE were soon recognized and still persist, despite ongoing improvement in ECG algorithms. Unfortunately, inexperienced physicians ordering the ECG may fail to recognize interpretation mistakes and accept the automated diagnosis without criticism. Clinical mismanagement may result, with the risk of exposing patients to useless investigations or potentially dangerous treatment. Consequently, CIE over-reading and confirmation by an experienced ECG reader are essential and are repeatedly recommended in published reports. Implementation of new ECG knowledge is also important. The current status of automated ECG interpretation is reviewed, with suggestions for improvement.}
}

@article{doi:10.7326/0003-4819-138-9-200305060-00013,
    title = {Competency in Interpretation of 12-Lead Electrocardiograms: A Summary and Appraisal of Published Evidence},
    journal = {Annals of Internal Medicine},
    volume = {138},
    number = {9},
    pages = {751-760},
    year = {2003}
}


@article{goy2013competency,
  title={Competency in interpretation of 12-lead electrocardiogram among Swiss doctors.},
  author={Goy, Jean Jacques and Schlaepfer, J{\"u}rg and Stauffer, Jean-Christophe},
  journal={Swiss medical weekly},
  volume={143},
  year={2013}
}

@article{anh2006accuracy,
  title={Accuracy of electrocardiogram interpretation by cardiologists in the setting of incorrect computer analysis},
  author={Anh, Daejoon and Krishnan, Subramaniam and Bogun, Frank},
  journal={Journal of electrocardiology},
  volume={39},
  number={3},
  pages={343--345},
  year={2006},
  publisher={Elsevier}
}

@article{Nejedly2022,
doi = {10.1088/1361-6579/ac647c},
url = {https://dx.doi.org/10.1088/1361-6579/ac647c},
year = {2022},
month = {4},
publisher = {IOP Publishing},
volume = {43},
number = {4},
pages = {044001},
author = {Nejedly, Petr and Ivora, Adam and Viscor, Ivo and Koscova, Zuzana and Smisek, Radovan and Jurak, Pavel and Plesinger, Filip},
title = {Classification of ECG using ensemble of residual CNNs with or without attention mechanism},
journal = {Physiological Measurement},
abstract = {Objective. This paper introduces a winning solution (team ISIBrno-AIMT) to the official round of PhysioNet Challenge 2021. The main goal of the challenge was a classification of ECG recordings into 26 multi-label pathological classes with a variable number of leads (e.g. 12, 6, 4, 3, 2). The main objective of this study is to verify whether the multi-head-attention mechanism influences the model performance. Approach. We introduced an ECG classification method based on the ResNet architecture with a multi-head attention mechanism for the official round of the challenge. However, empirical findings collected during model development suggested that the multi-head attention layer might not significantly impact the final classification performance. For this reason, during the follow-up round, we removed a multi-head attention layer to test the influence on model performance. Like the official round, the model is optimized using a mixture of loss functions, i.e. binary cross-entropy, custom challenge score loss function, and custom sparsity loss function. Probability thresholds for each classification class are estimated using the evolutionary optimization method. The final architecture consists of three submodels forming a majority voting classification ensemble. Main results. The modified model without the multi-head attention layer increased the overall challenge score to 0.59 compared to the 0.58 from the official round. Significance. Our findings from the follow-up submission support the fact that the multi-head attention layer in the proposed architecture does not significantly affect the classification performance.}
}

@article{SE-WRN,
doi = {10.1088/1361-6579/acb30f},
url = {https://dx.doi.org/10.1088/1361-6579/acb30f},
year = {2023},
month = {5},
publisher = {IOP Publishing},
volume = {44},
number = {5},
pages = {054003},
author = {Han, Hyeongrok and Park, Seongjae and Min, Seonwoo and Kim, Eunji and Kim, HyunGi and Park, Sangha and Kim, Jin-Kook and Park, Junsang and An, Junho and Lee, Kwanglo and Jeong, Wonsun and Chon, Sangil and Ha, Kwon-Woo and Han, Myungkyu and Choi, Hyun-Soo and Yoon, Sungroh},
title = {Improving generalization performance of electrocardiogram classification models},
journal = {Physiological Measurement},
abstract = {Objective. Recently, many electrocardiogram (ECG) classification algorithms using deep learning have been proposed. Because the ECG characteristics vary across datasets owing to variations in factors such as recorded hospitals and the race of participants, the model needs to have a consistently high generalization performance across datasets. In this study, as part of the PhysioNet/Computing in Cardiology Challenge (PhysioNet Challenge) 2021, we present a model to classify cardiac abnormalities from the 12- and the reduced-lead ECGs. Approach. To improve the generalization performance of our earlier proposed model, we adopted a practical suite of techniques, i.e. constant-weighted cross-entropy loss, additional features, mixup augmentation, squeeze/excitation block, and OneCycle learning rate scheduler. We evaluated its generalization performance using the leave-one-dataset-out cross-validation setting. Furthermore, we demonstrate that the knowledge distillation from the 12-lead and large-teacher models improved the performance of the reduced-lead and small-student models. Main results. With the proposed model, our DSAIL SNU team has received Challenge scores of 0.55, 0.58, 0.58, 0.57, and 0.57 (ranked 2nd, 1st, 1st, 2nd, and 2nd of 39 teams) for the 12-, 6-, 4-, 3-, and 2-lead versions of the hidden test set, respectively. Significance. The proposed model achieved a higher generalization performance over six different hidden test datasets than the one we submitted to the PhysioNet Challenge 2020.}
}

@ARTICLE{Vaid2022,
  title     = "Using deep-learning algorithms to simultaneously identify right
               and left ventricular dysfunction from the electrocardiogram",
  author    = "Vaid, Akhil and Johnson, Kipp W and Badgeley, Marcus A and
               Somani, Sulaiman S and Bicak, Mesude and Landi, Isotta and
               Russak, Adam and Zhao, Shan and Levin, Matthew A and Freeman,
               Robert S and Charney, Alexander W and Kukar, Atul and Kim, Bette
               and Danilov, Tatyana and Lerakis, Stamatios and Argulian, Edgar
               and Narula, Jagat and Nadkarni, Girish N and Glicksberg,
               Benjamin S",
  journal   = "JACC Cardiovasc. Imaging",
  publisher = "Elsevier BV",
  volume    =  15,
  number    =  3,
  pages     = "395--410",
  month     =  3,
  year      =  2022,
  keywords  = "artificial intelligence; echocardiography; electrocardiogram;
               left heart failure; left ventricular ejection fraction; right
               heart failure",
  copyright = "http://creativecommons.org/licenses/by-nc-nd/4.0/",
  language  = "en"
}


@article{KED,
  author    = {Yuanyuan Tian and Zhiyuan Li and Yanrui Jin and Mengxiao Wang and Xiaoyang Wei and Liqun Zhao and Yunqing Liu and Jinlei Liu and Chengliang Liu},
  title     = {Foundation model of ECG diagnosis: Diagnostics and explanations of any form and rhythm on ECG},
  journal   = {Cell Reports Medicine},
  volume    = {5},
  number    = {12},
  year      = {2024},
  month     = {12},
  doi       = {10.1016/j.xcrm.2024.101875},
  url       = {https://doi.org/10.1016/j.xcrm.2024.101875},
  publisher = {Elsevier},
  issn      = {2666-3791}
}

@article {HuBERT-ECG,
	author = {Coppola, Edoardo and Savardi, Mattia and Massussi, Mauro and Adamo, Marianna and Metra, Marco and Signoroni, Alberto},
	title = {HuBERT-ECG: a self-supervised foundation model for broad and scalable cardiac applications},
	elocation-id = {2024.11.14.24317328},
	year = {2024},
	doi = {10.1101/2024.11.14.24317328},
	publisher = {Cold Spring Harbor Laboratory Press},
	URL = {https://www.medrxiv.org/content/early/2024/11/18/2024.11.14.24317328},
	eprint = {https://www.medrxiv.org/content/early/2024/11/18/2024.11.14.24317328.full.pdf},
	journal = {medRxiv}
}

@misc{song2024hybrid,
      title={Foundation Models for ECG: Leveraging Hybrid Self-Supervised Learning for Advanced Cardiac Diagnostics}, 
      author={Junho Song and Jong-Hwan Jang and Byeong Tak Lee and DongGyun Hong and Joon-myoung Kwon and Yong-Yeon Jo},
      year={2024},
      eprint={2407.07110},
      archivePrefix={arXiv},
      primaryClass={cs.LG},
      url={https://arxiv.org/abs/2407.07110}, 
}

@inproceedings{faultyalignment,
    title={Towards Enhancing Time Series Contrastive Learning: A Dynamic Bad Pair Mining Approach},
    author={Xiang Lan and Hanshu Yan and Shenda Hong and Mengling Feng},
    booktitle={The Twelfth International Conference on Learning Representations},
    year={2024},
    url={https://openreview.net/forum?id=K2c04ulKXn}
}

@inproceedings{st-mem,
  title     = {Guiding Masked Representation Learning to Capture Spatio-Temporal Relationship of Electrocardiogram},
  author    = {Na, Yeongyeon and 
               Park, Minje and 
               Tae, Yunwon and 
               Joo, Sunghoon},
  booktitle = {International Conference on Learning Representations},
  year      = {2024},
  url       = {https://openreview.net/forum?id=WcOohbsF4H}
}

@inproceedings{liu2023improving,
  title={Improving pixel-based mim by reducing wasted modeling capability},
  author={Liu, Yuan and Zhang, Songyang and Chen, Jiacheng and Yu, Zhaohui and Chen, Kai and Lin, Dahua},
  booktitle={Proceedings of the IEEE/CVF International Conference on Computer Vision},
  pages={5361--5372},
  year={2023}
}

@article{eldele2021time,
  title={Time-series representation learning via temporal and contextual contrasting},
  author={Eldele, Emadeldeen and Ragab, Mohamed and Chen, Zhenghua and Wu, Min and Kwoh, Chee Keong and Li, Xiaoli and Guan, Cuntai},
  journal={arXiv preprint arXiv:2106.14112},
  year={2021}
}

@article{wang2023adversarial,
  title={Adversarial spatiotemporal contrastive learning for electrocardiogram signals},
  author={Wang, Ning and Feng, Panpan and Ge, Zhaoyang and Zhou, Yanjie and Zhou, Bing and Wang, Zongmin},
  journal={IEEE Transactions on Neural Networks and Learning Systems},
  year={2023},
  publisher={IEEE}
}

@article{meng2025fusion,
  title={Fusion of ECG Foundation Model Embeddings to Improve Early Detection of Acute Coronary Syndromes},
  author={Meng, Zeyuan and Panchumarthi, Lovely Yeswanth and Kataria, Saurabh and Fedorov, Alex and Z{\`e}gre-Hemsey, Jessica and Hu, Xiao and Xiao, Ran},
  journal={arXiv preprint arXiv:2502.17476},
  year={2025}
}

@article{flach2015precision,
  title={Precision-recall-gain curves: PR analysis done right},
  author={Flach, Peter and Kull, Meelis},
  journal={Advances in neural information processing systems},
  volume={28},
  year={2015}
}
